# Supplementary material for: Bat Species Diversity in the Merapoh Rich Limestone-rich Area within Lipis National Geopark, Malaysia
Source: Biodivers Data J. 2024 Nov 15;12:e125875. doi: 10.3897/BDJ.12.e125875 (PMC11584670; doi:10.3897/BDJ.12.e125875)
Supplement: Supplementary material 1 — Bats sampling data Merapoh in Lipis Geopark [file bdj-12-e125875-s001.txt]

Capture	Species ID			Gender	Age		Cave ID				Latitude	Longitude		Date
GJP001	Hipposideros diadema		Female	Adult		Gua Jinjang Pelamin		4.6211194	102.0030028		13-Aug-20
GJP002	Rhinolophus stheno		Male	Adult		Gua Jinjang Pelamin		4.6211194	102.0030028		13-Aug-20
GJP003	Eonycteris spelaea		Female	Adult		Gua Jinjang Pelamin		4.6211194	102.0030028		13-Aug-20
GJP004	Eonycteris spelaea		Male	Adult		Gua Jinjang Pelamin		4.6211194	102.0030028		13-Aug-20
GJP005	Eonycteris spelaea		Male	Adult		Gua Jinjang Pelamin		4.6211194	102.0030028		13-Aug-20
GJP006	Eonycteris spelaea		Male	Adult		Gua Jinjang Pelamin		4.6211194	102.0030028		13-Aug-20
GJP007	Cynopterus horsfieldii		Female	Adult		Gua Jinjang Pelamin		4.6211194	102.0030028		13-Aug-20
GJP008	Cynopterus horsfieldii		Female	Adult		Gua Jinjang Pelamin		4.6211194	102.0030028		13-Aug-20
GJP009	Eonycteris spelaea		Female	Adult		Gua Jinjang Pelamin		4.6211194	102.0030028		13-Aug-20
GJP010	Eonycteris spelaea		Male	Adult		Gua Jinjang Pelamin		4.6211194	102.0030028		13-Aug-20
GJP011	Eonycteris spelaea		Female	Adult		Gua Jinjang Pelamin		4.6211194	102.0030028		14-Aug-20
GJP012	Eonycteris spelaea		Male	Juvenile	Gua Jinjang Pelamin		4.6211194	102.0030028		14-Aug-20
GJP013	Eonycteris spelaea		Male	Adult		Gua Jinjang Pelamin		4.6211194	102.0030028		14-Aug-20
GJP014	Eonycteris spelaea		Male	Adult		Gua Jinjang Pelamin		4.6211194	102.0030028		14-Aug-20
GJP015	Cynopterus brachyotis Forest	Female	Adult		Gua Jinjang Pelamin		4.6211194	102.0030028		14-Aug-20
GJP016	Cynopterus brachyotis Forest	Female	Adult		Gua Jinjang Pelamin		4.6211194	102.0030028		14-Aug-20
GJP017	Hipposideros cervinus		Male	Juvenile	Gua Jinjang Pelamin		4.6211194	102.0030028		14-Aug-20
GJP018	Eonycteris spelaea		Female	Adult		Gua Jinjang Pelamin		4.6211194	102.0030028		15-Aug-20
GJP019	Eonycteris spelaea		Male	Juvenile	Gua Jinjang Pelamin		4.6211194	102.0030028		15-Aug-20
GJP020	Eonycteris spelaea		Female	Juvenile	Gua Jinjang Pelamin		4.6211194	102.0030028		15-Aug-20
GJP021	Eonycteris spelaea		Male	Adult		Gua Jinjang Pelamin		4.6211194	102.0030028		15-Aug-20
GJP022	Eonycteris spelaea		Female	Juvenile	Gua Jinjang Pelamin		4.6211194	102.0030028		15-Aug-20
GJP023	Eonycteris spelaea		Male	Adult		Gua Jinjang Pelamin		4.6211194	102.0030028		15-Aug-20
GJP024	Eonycteris spelaea		Female	Juvenile	Gua Jinjang Pelamin		4.6211194	102.0030028		15-Aug-20
GJP025	Eonycteris spelaea		Female	Adult		Gua Jinjang Pelamin		4.6211194	102.0030028		15-Aug-20
GJP026	Eonycteris spelaea		Female	Adult		Gua Jinjang Pelamin		4.6211194	102.0030028		15-Aug-20
GJP027	Eonycteris spelaea		Female	Adult		Gua Jinjang Pelamin		4.6211194	102.0030028		15-Aug-20
GJP028	Eonycteris spelaea		Male	Adult		Gua Jinjang Pelamin		4.6211194	102.0030028		15-Aug-20
GJP029	Eonycteris spelaea		Male	Adult		Gua Jinjang Pelamin		4.6211194	102.0030028		15-Aug-20
GJP030	Cynopterus brachyotis Forest	Female	Adult		Gua Jinjang Pelamin		4.6211194	102.0030028		15-Aug-20
GJP031	Eonycteris spelaea		Female	Juvenile	Gua Jinjang Pelamin		4.6211194	102.0030028		15-Aug-20
GJP032	Eonycteris spelaea		Male	Adult		Gua Jinjang Pelamin		4.6211194	102.0030028		15-Aug-20
GJP033	Eonycteris spelaea		Male	Adult		Gua Jinjang Pelamin		4.6211194	102.0030028		26-Jan-21
GJP034	Rousettus leschenaultii		Female	Adult		Gua Jinjang Pelamin		4.6211194	102.0030028		26-Jan-21
GJP035	Eonycteris spelaea		Male	Adult		Gua Jinjang Pelamin		4.6211194	102.0030028		26-Jan-21
GJP036	Eonycteris spelaea		Male	Adult		Gua Jinjang Pelamin		4.6211194	102.0030028		26-Jan-21
GJP037	Eonycteris spelaea		Female	Adult		Gua Jinjang Pelamin		4.6211194	102.0030028		26-Jan-21
GJP038	Eonycteris spelaea		Male	Adult		Gua Jinjang Pelamin		4.6211194	102.0030028		26-Jan-21
GJP039	Eonycteris spelaea		Male	Adult		Gua Jinjang Pelamin		4.6211194	102.0030028		26-Jan-21
GJP040	Eonycteris spelaea		Female	Adult		Gua Jinjang Pelamin		4.6211194	102.0030028		26-Jan-21
GJP041	Eonycteris spelaea		Male	Adult		Gua Jinjang Pelamin		4.6211194	102.0030028		26-Jan-21
GJP042	Eonycteris spelaea		Male	Adult		Gua Jinjang Pelamin		4.6211194	102.0030028		26-Jan-21
GJP043	Eonycteris spelaea		Female	Adult		Gua Jinjang Pelamin		4.6211194	102.0030028		26-Jan-21
GJP044	Eonycteris spelaea		Male	Adult		Gua Jinjang Pelamin		4.6211194	102.0030028		26-Jan-21
GJP045	Eonycteris spelaea		Male	Adult		Gua Jinjang Pelamin		4.6211194	102.0030028		26-Jan-21
GJP046	Eonycteris spelaea		Male	Adult		Gua Jinjang Pelamin		4.6211194	102.0030028		26-Jan-21
GJP047	Rousettus leschenaultii		Female	Adult		Gua Jinjang Pelamin		4.6211194	102.0030028		26-Jan-21
GJP048	Rousettus leschenaultii		Female	Adult		Gua Jinjang Pelamin		4.6211194	102.0030028		26-Jan-21
GJP049	Rousettus leschenaultii		Female	Adult		Gua Jinjang Pelamin		4.6211194	102.0030028		26-Jan-21
GJP050	Rousettus leschenaultii		Female	Adult		Gua Jinjang Pelamin		4.6211194	102.0030028		26-Jan-21
GJP051	Eonycteris spelaea		Female	Adult		Gua Jinjang Pelamin		4.6211194	102.0030028		26-Jan-21
GJP052	Rousettus leschenaultii		Female	Adult		Gua Jinjang Pelamin		4.6211194	102.0030028		26-Jan-21
GJP053	Hipposideros diadema		Male	Adult		Gua Jinjang Pelamin		4.6211194	102.0030028		26-Jan-21
GJP054	Cynopterus brachyotis Forest	Female	Adult		Gua Jinjang Pelamin		4.6211194	102.0030028		26-Jan-21
GJP055	Hipposideros diadema		Female	Adult		Gua Jinjang Pelamin		4.6211194	102.0030028		26-Jan-21
GJP056	Hipposideros diadema		Female	Adult		Gua Jinjang Pelamin		4.6211194	102.0030028		26-Jan-21
GJP057	Rousettus leschenaultii		Female	Adult		Gua Jinjang Pelamin		4.6211194	102.0030028		26-Jan-21
GJP058	Hipposideros diadema		Female	Adult		Gua Jinjang Pelamin		4.6211194	102.0030028		26-Jan-21
GJP059	Hipposideros larvatus		Female	Adult		Gua Jinjang Pelamin		4.6211194	102.0030028		26-Jan-21
GJP060	Hipposideros larvatus		Male	Adult		Gua Jinjang Pelamin		4.6211194	102.0030028		26-Jan-21
GJP061	Rhinolophus affinis		Female	Adult		Gua Jinjang Pelamin		4.6211194	102.0030028		26-Jan-21
GJP062	Cynopterus brachyotis Forest	Male	Adult		Gua Jinjang Pelamin		4.6211194	102.0030028		26-Jan-21
GJP063	Cynopterus brachyotis Forest	Female	Adult		Gua Jinjang Pelamin		4.6211194	102.0030028		26-Jan-21
GJP064	Cynopterus brachyotis Forest	Male	Adult		Gua Jinjang Pelamin		4.6211194	102.0030028		26-Jan-21
GJP065	Rousettus leschenaultii		Female	Adult		Gua Jinjang Pelamin		4.6211194	102.0030028		26-Jan-21
GJP066	Rousettus leschenaultii		Female	Adult		Gua Jinjang Pelamin		4.6211194	102.0030028		26-Jan-21
GJP067	Rousettus leschenaultii		Male	Adult		Gua Jinjang Pelamin		4.6211194	102.0030028		26-Jan-21
GJP068	Rousettus leschenaultii		Female	Adult		Gua Jinjang Pelamin		4.6211194	102.0030028		26-Jan-21
GJP069	Rousettus leschenaultii		Male	Adult		Gua Jinjang Pelamin		4.6211194	102.0030028		26-Jan-21
GJP070	Rousettus leschenaultii		Female	Adult		Gua Jinjang Pelamin		4.6211194	102.0030028		26-Jan-21
GJP071	Rousettus leschenaultii		Male	Adult		Gua Jinjang Pelamin		4.6211194	102.0030028		26-Jan-21
GJP072	Eonycteris spelaea		Female	Adult		Gua Jinjang Pelamin		4.6211194	102.0030028		26-Jan-21
GJP073	Rousettus leschenaultii		Female	Adult		Gua Jinjang Pelamin		4.6211194	102.0030028		26-Jan-21
GJP074	Eonycteris spelaea		Male	Adult		Gua Jinjang Pelamin		4.6211194	102.0030028		26-Jan-21
GJP075	Rousettus leschenaultii		Female	Adult		Gua Jinjang Pelamin		4.6211194	102.0030028		26-Jan-21
GJP076	Eonycteris spelaea		Female	Adult		Gua Jinjang Pelamin		4.6211194	102.0030028		26-Jan-21
GJP077	Eonycteris spelaea		Male	Adult		Gua Jinjang Pelamin		4.6211194	102.0030028		26-Jan-21
GJP078	Eonycteris spelaea		Female	Adult		Gua Jinjang Pelamin		4.6211194	102.0030028		26-Jan-21
GJP079	Eonycteris spelaea		Male	Juvenile	Gua Jinjang Pelamin		4.6211194	102.0030028		26-Jan-21
GJP080	Rousettus leschenaultii		Male	Adult		Gua Jinjang Pelamin		4.6211194	102.0030028		26-Jan-21
GJP081	Eonycteris spelaea		Male	Adult		Gua Jinjang Pelamin		4.6211194	102.0030028		26-Jan-21
GJP082	Eonycteris spelaea		Male	Adult		Gua Jinjang Pelamin		4.6211194	102.0030028		26-Jan-21
GJP083	Hipposideros cervinus		Female	Adult		Gua Jinjang Pelamin		4.6211194	102.0030028		26-Jan-21
GJP084	Hipposideros kunzi		Male	Adult		Gua Jinjang Pelamin		4.6211194	102.0030028		26-Jan-21
GJP085	Rousettus leschenaultii		Male	Adult		Gua Jinjang Pelamin		4.6211194	102.0030028		26-Jan-21
GJP086	Eonycteris spelaea		Female	Adult		Gua Jinjang Pelamin		4.6211194	102.0030028		26-Jan-21
GJP087	Eonycteris spelaea		Female	Juvenile	Gua Jinjang Pelamin		4.6211194	102.0030028		26-Jan-21
GJP088	Rousettus leschenaultii		Male	Adult		Gua Jinjang Pelamin		4.6211194	102.0030028		26-Jan-21
GJP089	Eonycteris spelaea		Male	Adult		Gua Jinjang Pelamin		4.6211194	102.0030028		26-Jan-21
GJP090	Eonycteris spelaea		Male	Adult		Gua Jinjang Pelamin		4.6211194	102.0030028		5-Sep-21
GJP091	Eonycteris spelaea		Female	Adult		Gua Jinjang Pelamin		4.6211194	102.0030028		5-Sep-21
GJP092	Eonycteris spelaea		Male	Adult		Gua Jinjang Pelamin		4.6211194	102.0030028		5-Sep-21
GJP093	Eonycteris spelaea		Female	Adult		Gua Jinjang Pelamin		4.6211194	102.0030028		5-Sep-21
GJP094	Eonycteris spelaea		Male	Adult		Gua Jinjang Pelamin		4.6211194	102.0030028		5-Sep-21
GJP095	Eonycteris spelaea		Male	Adult		Gua Jinjang Pelamin		4.6211194	102.0030028		5-Sep-21
GJP096	Eonycteris spelaea		Female	Juvenile	Gua Jinjang Pelamin		4.6211194	102.0030028		5-Sep-21
GJP097	Eonycteris spelaea		Male	Juvenile	Gua Jinjang Pelamin		4.6211194	102.0030028		5-Sep-21
GJP098	Eonycteris spelaea		Male	Adult		Gua Jinjang Pelamin		4.6211194	102.0030028		5-Sep-21
GJP099	Eonycteris spelaea		Male	Juvenile	Gua Jinjang Pelamin		4.6211194	102.0030028		5-Sep-21
GJP100	Eonycteris spelaea		Male	Juvenile	Gua Jinjang Pelamin		4.6211194	102.0030028		5-Sep-21
GJP101	Eonycteris spelaea		Female	Adult		Gua Jinjang Pelamin		4.6211194	102.0030028		5-Sep-21
GJP102	Eonycteris spelaea		Male	Juvenile	Gua Jinjang Pelamin		4.6211194	102.0030028		5-Sep-21
GJP103	Eonycteris spelaea		Male	Juvenile	Gua Jinjang Pelamin		4.6211194	102.0030028		5-Sep-21
GJP104	Eonycteris spelaea		Male	Adult		Gua Jinjang Pelamin		4.6211194	102.0030028		5-Sep-21
GJP105	Eonycteris spelaea		Female	Adult		Gua Jinjang Pelamin		4.6211194	102.0030028		5-Sep-21
GJP106	Eonycteris spelaea		Male	Adult		Gua Jinjang Pelamin		4.6211194	102.0030028		5-Sep-21
GJP107	Eonycteris spelaea		Male	Juvenile	Gua Jinjang Pelamin		4.6211194	102.0030028		5-Sep-21
GJP108	Eonycteris spelaea		Male	Juvenile	Gua Jinjang Pelamin		4.6211194	102.0030028		5-Sep-21
GJP109	Eonycteris spelaea		Female	Adult		Gua Jinjang Pelamin		4.6211194	102.0030028		5-Sep-21
GJP110	Eonycteris spelaea		Male	Adult		Gua Jinjang Pelamin		4.6211194	102.0030028		5-Sep-21
GJP111	Eonycteris spelaea		Female	Adult		Gua Jinjang Pelamin		4.6211194	102.0030028		5-Sep-21
GJP112	Eonycteris spelaea		Male	Juvenile	Gua Jinjang Pelamin		4.6211194	102.0030028		5-Sep-21
GJP113	Eonycteris spelaea		Male	Adult		Gua Jinjang Pelamin		4.6211194	102.0030028		5-Sep-21
GJP114	Eonycteris spelaea		Female	Adult		Gua Jinjang Pelamin		4.6211194	102.0030028		5-Sep-21
GJP115	Eonycteris spelaea		Male	Juvenile	Gua Jinjang Pelamin		4.6211194	102.0030028		5-Sep-21
GJP116	Eonycteris spelaea		Female	Adult		Gua Jinjang Pelamin		4.6211194	102.0030028		5-Sep-21
GJP117	Eonycteris spelaea		Female	Adult		Gua Jinjang Pelamin		4.6211194	102.0030028		5-Sep-21
GJP118	Eonycteris spelaea		Male	Juvenile	Gua Jinjang Pelamin		4.6211194	102.0030028		5-Sep-21
GJP119	Eonycteris spelaea		Female	Adult		Gua Jinjang Pelamin		4.6211194	102.0030028		5-Sep-21
GJP120	Eonycteris spelaea		Male	Adult		Gua Jinjang Pelamin		4.6211194	102.0030028		5-Sep-21
GJP121	Eonycteris spelaea		Female	Adult		Gua Jinjang Pelamin		4.6211194	102.0030028		5-Sep-21
GJP122	Eonycteris spelaea		Female	Juvenile	Gua Jinjang Pelamin		4.6211194	102.0030028		5-Sep-21
GJP123	Eonycteris spelaea		Male	Juvenile	Gua Jinjang Pelamin		4.6211194	102.0030028		5-Sep-21
GJP124	Eonycteris spelaea		Female	Juvenile	Gua Jinjang Pelamin		4.6211194	102.0030028		5-Sep-21
GJP125	Eonycteris spelaea		Female	Adult		Gua Jinjang Pelamin		4.6211194	102.0030028		5-Sep-21
GJP126	Eonycteris spelaea		Female	Adult		Gua Jinjang Pelamin		4.6211194	102.0030028		5-Sep-21
GJP127	Eonycteris spelaea		Female	Juvenile	Gua Jinjang Pelamin		4.6211194	102.0030028		5-Sep-21
GJP128	Eonycteris spelaea		Female	Adult		Gua Jinjang Pelamin		4.6211194	102.0030028		16-Oct-21
GJP129	Eonycteris spelaea		Male	Adult		Gua Jinjang Pelamin		4.6211194	102.0030028		16-Oct-21
GJP130	Eonycteris spelaea		Female	Juvenile	Gua Jinjang Pelamin		4.6211194	102.0030028		16-Oct-21
GJP131	Eonycteris spelaea		Male	Juvenile	Gua Jinjang Pelamin		4.6211194	102.0030028		16-Oct-21
GJP132	Eonycteris spelaea		Male	Juvenile	Gua Jinjang Pelamin		4.6211194	102.0030028		16-Oct-21
GJP133	Eonycteris spelaea		Male	Adult		Gua Jinjang Pelamin		4.6211194	102.0030028		16-Oct-21
GJP134	Eonycteris spelaea		Male	Adult		Gua Jinjang Pelamin		4.6211194	102.0030028		16-Oct-21
GJP135	Rhinolophus refulgens		Male	Adult		Gua Jinjang Pelamin		4.6211194	102.0030028		17-Oct-21
GJP136	Hipposideros larvatus		Male	Adult		Gua Jinjang Pelamin		4.6211194	102.0030028		17-Oct-21
GJP137	Hipposideros dyacorum		Male	Adult		Gua Jinjang Pelamin		4.6211194	102.0030028		17-Oct-21
GJP138	Rhinolophus refulgens		Male	Adult		Gua Jinjang Pelamin		4.6211194	102.0030028		17-Oct-21
GJP139	Hipposideros dyacorum		Male	Adult		Gua Jinjang Pelamin		4.6211194	102.0030028		17-Oct-21
GJP140	Rhinolophus pusillus		Male	Adult		Gua Jinjang Pelamin		4.6211194	102.0030028		17-Oct-21
GJP141	Hipposideros kunzi		Female	Adult		Gua Jinjang Pelamin		4.6211194	102.0030028		17-Oct-21
GJP142	Rhinolophus affinis		Male	Adult		Gua Jinjang Pelamin		4.6211194	102.0030028		17-Oct-21
GJP143	Rhinolophus affinis		Female	Adult		Gua Jinjang Pelamin		4.6211194	102.0030028		17-Oct-21
GJP144	Rhinolophus pusillus		Female	Adult		Gua Jinjang Pelamin		4.6211194	102.0030028		17-Oct-21
GJP145	Rhinolophus pusillus		Female	Adult		Gua Jinjang Pelamin		4.6211194	102.0030028		17-Oct-21
GJP146	Kerivoula pellucida		Female	Adult		Gua Jinjang Pelamin		4.6211194	102.0030028		17-Oct-21
GJP147	Hipposideros dyacorum		Male	Adult		Gua Jinjang Pelamin		4.6211194	102.0030028		17-Oct-21
GJP148	Rhinolophus affinis		Male	Adult		Gua Jinjang Pelamin		4.6211194	102.0030028		17-Oct-21
GJP149	Hipposideros larvatus		Female	Adult		Gua Jinjang Pelamin		4.6211194	102.0030028		17-Oct-21
GJP150	Rhinolophus refulgens		Male	Adult		Gua Jinjang Pelamin		4.6211194	102.0030028		17-Oct-21
GJP151	Rhinolophus pusillus		Male	Adult		Gua Jinjang Pelamin		4.6211194	102.0030028		17-Oct-21
GJP152	Hipposideros dyacorum		Male	Adult		Gua Jinjang Pelamin		4.6211194	102.0030028		17-Oct-21
GJP153	Hipposideros dyacorum		Female	Adult		Gua Jinjang Pelamin		4.6211194	102.0030028		17-Oct-21
GJP154	Hipposideros dyacorum		Male	Adult		Gua Jinjang Pelamin		4.6211194	102.0030028		17-Oct-21
GJP155	Hipposideros cervinus		Male	Adult		Gua Jinjang Pelamin		4.6211194	102.0030028		17-Oct-21
GJP156	Hipposideros larvatus		Male	Adult		Gua Jinjang Pelamin		4.6211194	102.0030028		17-Oct-21
GJP157	Hipposideros larvatus		Female	Adult		Gua Jinjang Pelamin		4.6211194	102.0030028		17-Oct-21
GJP158	Rhinolophus refulgens		Male	Adult		Gua Jinjang Pelamin		4.6211194	102.0030028		17-Oct-21
GJP159	Rhinolophus affinis		Male	Adult		Gua Jinjang Pelamin		4.6211194	102.0030028		17-Oct-21
GJP160	Rhinolophus pusillus		Female	Adult		Gua Jinjang Pelamin		4.6211194	102.0030028		17-Oct-21
GJP161	Rhinolophus pusillus		Male	Adult		Gua Jinjang Pelamin		4.6211194	102.0030028		17-Oct-21
GJP162	Rhinolophus pusillus		Male	Adult		Gua Jinjang Pelamin		4.6211194	102.0030028		17-Oct-21
GJP163	Rhinolophus pusillus		Female	Adult		Gua Jinjang Pelamin		4.6211194	102.0030028		17-Oct-21
GJP164	Rhinolophus pusillus		Female	Juvenile	Gua Jinjang Pelamin		4.6211194	102.0030028		17-Oct-21
GTB001	Hipposideros larvatus		Male	Adult		Gua Tahi Bintang		4.5907111	101.9887861		5-Mar-20
GTB002	Hipposideros larvatus		Male	Adult		Gua Tahi Bintang		4.5907111	101.9887861		5-Mar-20
GTB003	Hipposideros larvatus		Male	Adult		Gua Tahi Bintang		4.5907111	101.9887861		5-Mar-20
GTB004	Hipposideros larvatus		Female	Adult		Gua Tahi Bintang		4.5907111	101.9887861		5-Mar-20
GTB005	Hipposideros larvatus		Female	Adult		Gua Tahi Bintang		4.5907111	101.9887861		5-Mar-20
GTB006	Hipposideros larvatus		Female	Adult		Gua Tahi Bintang		4.5907111	101.9887861		5-Mar-20
GTB007	Rhinolophus stheno		Female	Adult		Gua Tahi Bintang		4.5907111	101.9887861		5-Mar-20
GTB008	Rhinolophus pusillus		Male	Adult		Gua Tahi Bintang		4.5907111	101.9887861		5-Mar-20
GTB009	Rhinolophus stheno		Male	Adult		Gua Tahi Bintang		4.5907111	101.9887861		5-Mar-20
GTB010	Rhinolophus stheno		Male	Adult		Gua Tahi Bintang		4.5907111	101.9887861		5-Mar-20
GTB011	Cynopterus brachyotis		Female	Adult		Gua Tahi Bintang		4.5907111	101.9887861		6-Mar-20
GTB012	Cynopterus brachyotis		Male	Adult		Gua Tahi Bintang		4.5907111	101.9887861		6-Mar-20
GTB013	Cynopterus brachyotis		Female	Adult		Gua Tahi Bintang		4.5907111	101.9887861		6-Mar-20
GTB014	Cynopterus brachyotis		Female	Adult		Gua Tahi Bintang		4.5907111	101.9887861		6-Mar-20
GTB015	Cynopterus brachyotis		Male	Adult		Gua Tahi Bintang		4.5907111	101.9887861		6-Mar-20
GTB016	Cynopterus brachyotis		Female	Adult		Gua Tahi Bintang		4.5907111	101.9887861		6-Mar-20
GTB017	Cynopterus brachyotis		Male	Adult		Gua Tahi Bintang		4.5907111	101.9887861		6-Mar-20
GTB018	Cynopterus brachyotis		Female	Adult		Gua Tahi Bintang		4.5907111	101.9887861		6-Mar-20
GTB019	Cynopterus brachyotis		Male	Adult		Gua Tahi Bintang		4.5907111	101.9887861		6-Mar-20
GTB020	Hipposideros larvatus		Male	Adult		Gua Tahi Bintang		4.5907111	101.9887861		6-Mar-20
GTB021	Rhinolophus stheno		Male	Adult		Gua Tahi Bintang		4.5907111	101.9887861		7-Mar-20
GTB022	Rhinolophus affinis		Male	Adult		Gua Tahi Bintang		4.5907111	101.9887861		7-Mar-20
GTB023	Hipposideros larvatus		Male	Adult		Gua Tahi Bintang		4.5907111	101.9887861		7-Mar-20
GTB024	Lyroderma lyra			Female	Adult		Gua Tahi Bintang		4.5907111	101.9887861		7-Mar-20
GTB025	Rhinolophus pusillus		Male	Adult		Gua Tahi Bintang		4.5907111	101.9887861		7-Mar-20
GTB026	Rhinolophus stheno		Female	Adult		Gua Tahi Bintang		4.5907111	101.9887861		7-Mar-20
GTB027	Hipposideros larvatus		Male	Adult		Gua Tahi Bintang		4.5907111	101.9887861		7-Mar-20
GTB028	Rhinolophus stheno		Male	Adult		Gua Tahi Bintang		4.5907111	101.9887861		7-Mar-20
GTB029	Hipposideros larvatus		Male	Adult		Gua Tahi Bintang		4.5907111	101.9887861		8-Mar-20
GTB030	Miniopterus medius		Male	Adult		Gua Tahi Bintang		4.5907111	101.9887861		18-Jul-20
GTB031	Hipposideros larvatus		Female	Adult		Gua Tahi Bintang		4.5907111	101.9887861		18-Jul-20
GTB032	Hipposideros larvatus		Female	Adult		Gua Tahi Bintang		4.5907111	101.9887861		18-Jul-20
GTB033	Rhinolophus stheno		Male	Adult		Gua Tahi Bintang		4.5907111	101.9887861		18-Jul-20
GTB034	Rhinolophus stheno		Male	Adult		Gua Tahi Bintang		4.5907111	101.9887861		18-Jul-20
GTB035	Rhinolophus stheno		Female	Adult		Gua Tahi Bintang		4.5907111	101.9887861		18-Jul-20
GTB036	Rhinolophus pusillus		Female	Adult		Gua Tahi Bintang		4.5907111	101.9887861		18-Jul-20
GTB037	Rhinolophus stheno		Female	Adult		Gua Tahi Bintang		4.5907111	101.9887861		18-Jul-20
GTB038	Hipposideros bicolor		Female	Adult		Gua Tahi Bintang		4.5907111	101.9887861		18-Jul-20
GTB039	Rousettus leschenaultii		Female	Adult		Gua Tahi Bintang		4.5907111	101.9887861		18-Jul-20
GTB040	Rousettus leschenaultii		Female	Adult		Gua Tahi Bintang		4.5907111	101.9887861		18-Jul-20
GTB041	Rhinolophus affinis		Male	Adult		Gua Tahi Bintang		4.5907111	101.9887861		18-Aug-20
GTB042	Rhinolophus stheno		Female	Adult		Gua Tahi Bintang		4.5907111	101.9887861		18-Aug-20
GTB043	Hipposideros larvatus		Female	Adult		Gua Tahi Bintang		4.5907111	101.9887861		18-Aug-20
GTB044	Hipposideros larvatus		Female	Adult		Gua Tahi Bintang		4.5907111	101.9887861		18-Aug-20
GTB045	Hipposideros larvatus		Female	Adult		Gua Tahi Bintang		4.5907111	101.9887861		18-Aug-20
GTB046	Hipposideros larvatus		Female	Adult		Gua Tahi Bintang		4.5907111	101.9887861		18-Aug-20
GTB047	Hipposideros larvatus		Male	Adult		Gua Tahi Bintang		4.5907111	101.9887861		18-Aug-20
GTB048	Hipposideros larvatus		Female	Adult		Gua Tahi Bintang		4.5907111	101.9887861		18-Aug-20
GTB049	Hipposideros larvatus		Female	Adult		Gua Tahi Bintang		4.5907111	101.9887861		18-Aug-20
GTB050	Hipposideros larvatus		Male	Adult		Gua Tahi Bintang		4.5907111	101.9887861		18-Aug-20
GTB051	Hipposideros larvatus		Male	Adult		Gua Tahi Bintang		4.5907111	101.9887861		18-Aug-20
GTB052	Hipposideros larvatus		Female	Adult		Gua Tahi Bintang		4.5907111	101.9887861		18-Aug-20
GTB053	Hipposideros larvatus		Female	Adult		Gua Tahi Bintang		4.5907111	101.9887861		18-Aug-20
GTB054	Hipposideros larvatus		Female	Adult		Gua Tahi Bintang		4.5907111	101.9887861		18-Aug-20
GTB055	Hipposideros larvatus		Female	Adult		Gua Tahi Bintang		4.5907111	101.9887861		18-Aug-20
GTB056	Hipposideros larvatus		Female	Adult		Gua Tahi Bintang		4.5907111	101.9887861		18-Aug-20
GTB057	Hipposideros larvatus		Male	Adult		Gua Tahi Bintang		4.5907111	101.9887861		18-Aug-20
GTB058	Hipposideros larvatus		Female	Adult		Gua Tahi Bintang		4.5907111	101.9887861		18-Aug-20
GTB059	Hipposideros larvatus		Female	Adult		Gua Tahi Bintang		4.5907111	101.9887861		18-Aug-20
GTB060	Hipposideros larvatus		Male	Adult		Gua Tahi Bintang		4.5907111	101.9887861		18-Aug-20
GTB061	Hipposideros larvatus		Male	Adult		Gua Tahi Bintang		4.5907111	101.9887861		18-Aug-20
GTB062	Hipposideros larvatus		Male	Adult		Gua Tahi Bintang		4.5907111	101.9887861		18-Aug-20
GTB063	Hipposideros larvatus		Female	Adult		Gua Tahi Bintang		4.5907111	101.9887861		18-Aug-20
GTB064	Hipposideros larvatus		Male	Adult		Gua Tahi Bintang		4.5907111	101.9887861		18-Aug-20
GTB065	Hipposideros larvatus		Male	Adult		Gua Tahi Bintang		4.5907111	101.9887861		18-Aug-20
GTB066	Hipposideros larvatus		Male	Adult		Gua Tahi Bintang		4.5907111	101.9887861		18-Aug-20
GTB067	Hipposideros larvatus		Female	Adult		Gua Tahi Bintang		4.5907111	101.9887861		18-Aug-20
GTB068	Hipposideros larvatus		Male	Adult		Gua Tahi Bintang		4.5907111	101.9887861		18-Aug-20
GTB069	Hipposideros larvatus		Male	Adult		Gua Tahi Bintang		4.5907111	101.9887861		18-Aug-20
GTB070	Hipposideros larvatus		Male	Adult		Gua Tahi Bintang		4.5907111	101.9887861		18-Aug-20
GTB071	Hipposideros larvatus		Male	Adult		Gua Tahi Bintang		4.5907111	101.9887861		18-Aug-20
GTB072	Hipposideros larvatus		Male	Adult		Gua Tahi Bintang		4.5907111	101.9887861		18-Aug-20
GTB073	Hipposideros larvatus		Male	Adult		Gua Tahi Bintang		4.5907111	101.9887861		18-Aug-20
GTB074	Hipposideros larvatus		Female	Adult		Gua Tahi Bintang		4.5907111	101.9887861		18-Aug-20
GTB075	Hipposideros larvatus		Male	Adult		Gua Tahi Bintang		4.5907111	101.9887861		18-Aug-20
GTB076	Hipposideros larvatus		Male	Adult		Gua Tahi Bintang		4.5907111	101.9887861		18-Aug-20
GTB077	Hipposideros larvatus		Male	Adult		Gua Tahi Bintang		4.5907111	101.9887861		18-Aug-20
GTB078	Hipposideros larvatus		Female	Adult		Gua Tahi Bintang		4.5907111	101.9887861		18-Aug-20
GTB079	Hipposideros larvatus		Male	Adult		Gua Tahi Bintang		4.5907111	101.9887861		18-Aug-20
GTB080	Hipposideros larvatus		Male	Adult		Gua Tahi Bintang		4.5907111	101.9887861		18-Aug-20
GTB081	Hipposideros larvatus		Female	Adult		Gua Tahi Bintang		4.5907111	101.9887861		18-Aug-20
GTB082	Hipposideros kunzi		Male	Adult		Gua Tahi Bintang		4.5907111	101.9887861		8-Apr-21
GTB083	Hipposideros larvatus		Female	Adult		Gua Tahi Bintang		4.5907111	101.9887861		8-Apr-21
GTB084	Rhinolophus stheno		Female	Adult		Gua Tahi Bintang		4.5907111	101.9887861		8-Apr-21
GTB085	Hipposideros larvatus		Female	Adult		Gua Tahi Bintang		4.5907111	101.9887861		8-Apr-21
GTB086	Hipposideros larvatus		Male	Adult		Gua Tahi Bintang		4.5907111	101.9887861		8-Apr-21
GK001	Hipposideros kunzi		Female	Adult		Gua Kalong			4.627286	101.993375		3-Mar-21
GK002	Hipposideros kunzi		Female	Adult		Gua Kalong			4.627286	101.993375		3-Mar-21
GK003	Hipposideros kunzi		Female	Adult		Gua Kalong			4.627286	101.993375		3-Mar-21
GK004	Hipposideros kunzi		Male	Adult		Gua Kalong			4.627286	101.993375		3-Mar-21
GK005	Rhinolophus pusillus		Female	Adult		Gua Kalong			4.627286	101.993375		3-Mar-21
GK006	Rhinolophus pusillus		Female	Adult		Gua Kalong			4.627286	101.993375		3-Mar-21
GK007	Hipposideros kunzi		Female	Adult		Gua Kalong			4.627286	101.993375		3-Mar-21
GK008	Hipposideros kunzi		Female	Adult		Gua Kalong			4.627286	101.993375		3-Mar-21
GK009	Hipposideros kunzi		Male	Adult		Gua Kalong			4.627286	101.993375		3-Mar-21
GK010	Hipposideros kunzi		Male	Adult		Gua Kalong			4.627286	101.993375		3-Mar-21
GK011	Hipposideros kunzi		Female	Adult		Gua Kalong			4.627286	101.993375		3-Mar-21
GK012	Hipposideros kunzi		Male	Adult		Gua Kalong			4.627286	101.993375		3-Mar-21
GK013	Hipposideros kunzi		Female	Adult		Gua Kalong			4.627286	101.993375		3-Mar-21
GK014	Hipposideros kunzi		Male	Adult		Gua Kalong			4.627286	101.993375		3-Mar-21
GK015	Hipposideros kunzi		Male	Adult		Gua Kalong			4.627286	101.993375		3-Mar-21
GK016	Hipposideros kunzi		Female	Adult		Gua Kalong			4.627286	101.993375		3-Mar-21
GK017	Hipposideros kunzi		Male	Adult		Gua Kalong			4.627286	101.993375		3-Mar-21
GK018	Hipposideros kunzi		Male	Adult		Gua Kalong			4.627286	101.993375		3-Mar-21
GK019	Hipposideros kunzi		Female	Adult		Gua Kalong			4.627286	101.993375		3-Mar-21
GK020	Hipposideros kunzi		Male	Adult		Gua Kalong			4.627286	101.993375		3-Mar-21
GK021	Rhinolophus pusillus		Female	Adult		Gua Kalong			4.627286	101.993375		3-Mar-21
GK022	Hipposideros kunzi		Male	Adult		Gua Kalong			4.627286	101.993375		3-Mar-21
GK023	Hipposideros kunzi		Male	Adult		Gua Kalong			4.627286	101.993375		3-Mar-21
GK024	Hipposideros kunzi		Female	Adult		Gua Kalong			4.627286	101.993375		3-Mar-21
GK025	Hipposideros kunzi		Female	Adult		Gua Kalong			4.627286	101.993375		3-Mar-21
GK026	Hipposideros kunzi		Female	Adult		Gua Kalong			4.627286	101.993375		3-Mar-21
GK027	Hipposideros cineraceus		Female	Adult		Gua Kalong			4.627286	101.993375		3-Mar-21
GK028	Hipposideros kunzi		Female	Adult		Gua Kalong			4.627286	101.993375		3-Mar-21
GK029	Hipposideros kunzi		Female	Adult		Gua Kalong			4.627286	101.993375		3-Mar-21
GK030	Hipposideros kunzi		Female	Adult		Gua Kalong			4.627286	101.993375		4-Mar-21
GK031	Hipposideros kunzi		Female	Adult		Gua Kalong			4.627286	101.993375		4-Mar-21
GK032	Hipposideros kunzi		Male	Adult		Gua Kalong			4.627286	101.993375		4-Mar-21
GK033	Hipposideros kunzi		Female	Adult		Gua Kalong			4.627286	101.993375		4-Mar-21
GK034	Hipposideros kunzi		Male	Adult		Gua Kalong			4.627286	101.993375		4-Mar-21
GK035	Hipposideros kunzi		Male	Adult		Gua Kalong			4.627286	101.993375		4-Mar-21
GK036	Hipposideros kunzi		Female	Adult		Gua Kalong			4.627286	101.993375		4-Mar-21
GK037	Hipposideros kunzi		Female	Adult		Gua Kalong			4.627286	101.993375		4-Mar-21
GK038	Hipposideros kunzi		Male	Adult		Gua Kalong			4.627286	101.993375		4-Mar-21
GK039	Hipposideros kunzi		Male	Adult		Gua Kalong			4.627286	101.993375		4-Mar-21
GK040	Hipposideros kunzi		Male	Adult		Gua Kalong			4.627286	101.993375		4-Mar-21
GK041	Hipposideros kunzi		Female	Adult		Gua Kalong			4.627286	101.993375		4-Mar-21
GK042	Hipposideros kunzi		Female	Adult		Gua Kalong			4.627286	101.993375		4-Mar-21
GK043	Hipposideros kunzi		Male	Adult		Gua Kalong			4.627286	101.993375		4-Mar-21
GK044	Hipposideros kunzi		Male	Adult		Gua Kalong			4.627286	101.993375		4-Mar-21
GK045	Hipposideros kunzi		Male	Adult		Gua Kalong			4.627286	101.993375		4-Mar-21
GK046	Hipposideros kunzi		Female	Adult		Gua Kalong			4.627286	101.993375		4-Mar-21
GK047	Hipposideros kunzi		Male	Adult		Gua Kalong			4.627286	101.993375		4-Mar-21
GK048	Hipposideros kunzi		Female	Adult		Gua Kalong			4.627286	101.993375		4-Mar-21
GK049	Rhinolophus pusillus		Male	Adult		Gua Kalong			4.627286	101.993375		4-Mar-21
GK050	Rhinolophus pusillus		Female	Adult		Gua Kalong			4.627286	101.993375		4-Mar-21
GK051	Hipposideros kunzi		Female	Adult		Gua Kalong			4.627286	101.993375		4-Mar-21
GK052	Hipposideros kunzi		Male	Adult		Gua Kalong			4.627286	101.993375		4-Mar-21
GK053	Rhinolophus pusillus		Female	Adult		Gua Kalong			4.627286	101.993375		4-Mar-21
GK054	Hipposideros kunzi		Male	Adult		Gua Kalong			4.627286	101.993375		4-Mar-21
GK055	Hipposideros kunzi		Male	Adult		Gua Kalong			4.627286	101.993375		4-Mar-21
GK056	Hipposideros kunzi		Female	Adult		Gua Kalong			4.627286	101.993375		4-Mar-21
GK057	Lyroderma lyra			Male	Adult		Gua Kalong			4.627286	101.993375		5-Mar-21
GK058	Hipposideros armiger		Male	Adult		Gua Kalong			4.627286	101.993375		5-Mar-21
GK059	Rhinolophus stheno		Female	Adult		Gua Kalong			4.627286	101.993375		5-Mar-21
GK060	Rhinolophus stheno		Male	Adult		Gua Kalong			4.627286	101.993375		5-Mar-21
GK061	Rhinolophus stheno		Female	Adult		Gua Kalong			4.627286	101.993375		5-Mar-21
GK062	Rhinolophus stheno		Female	Adult		Gua Kalong			4.627286	101.993375		5-Mar-21
GK063	Hipposideros kunzi		Male	Adult		Gua Kalong			4.627286	101.993375		5-Mar-21
GK064	Hipposideros kunzi		Female	Adult		Gua Kalong			4.627286	101.993375		5-Mar-21
GK065	Hipposideros kunzi		Male	Adult		Gua Kalong			4.627286	101.993375		5-Mar-21
GK066	Hipposideros kunzi		Male	Adult		Gua Kalong			4.627286	101.993375		5-Mar-21
GK067	Hipposideros kunzi		Male	Adult		Gua Kalong			4.627286	101.993375		5-Mar-21
GK068	Hipposideros kunzi		Female	Adult		Gua Kalong			4.627286	101.993375		5-Mar-21
GK069	Hipposideros kunzi		Female	Adult		Gua Kalong			4.627286	101.993375		5-Mar-21
GK070	Emballonura monticola		Female	Adult		Gua Kalong			4.627286	101.993375		6-Mar-21
GK071	Hipposideros kunzi		Female	Adult		Gua Kalong			4.627286	101.993375		6-Mar-21
GK072	Hipposideros kunzi		Male	Adult		Gua Kalong			4.627286	101.993375		6-Mar-21
GK073	Hipposideros kunzi		Male	Adult		Gua Kalong			4.627286	101.993375		6-Mar-21
GK074	Hipposideros kunzi		Male	Adult		Gua Kalong			4.627286	101.993375		6-Mar-21
GK075	Lyroderma lyra			Male	Adult		Gua Kalong			4.627286	101.993375		6-Mar-21
GK076	Cynopterus horsfieldii		Male	Adult		Gua Kalong			4.627286	101.993375		6-Mar-21
GAMD001	Hipposideros kunzi		Male	Adult		Gua Air Mata Dayang		4.610386	101.993638		9-Apr-21
GAMD002	Hipposideros larvatus		Male	Adult		Gua Air Mata Dayang		4.610386	101.993638		9-Apr-21
GAMD003	Hipposideros kunzi		Female	Adult		Gua Air Mata Dayang		4.610386	101.993638		9-Apr-21
GAMD004	Hipposideros kunzi		Male	Adult		Gua Air Mata Dayang		4.610386	101.993638		9-Apr-21
GAMD005	Hipposideros larvatus		Male	Adult		Gua Air Mata Dayang		4.610386	101.993638		9-Apr-21
GAMD006	Hipposideros kunzi		Male	Adult		Gua Air Mata Dayang		4.610386	101.993638		9-Apr-21
GAMD007	Hipposideros larvatus		Male	Adult		Gua Air Mata Dayang		4.610386	101.993638		9-Apr-21
GAMD008	Hipposideros larvatus		Male	Adult		Gua Air Mata Dayang		4.610386	101.993638		9-Apr-21
GAMD009	Hipposideros larvatus		Female	Adult		Gua Air Mata Dayang		4.610386	101.993638		9-Apr-21
GAMD010	Hipposideros kunzi		Female	Adult		Gua Air Mata Dayang		4.610386	101.993638		9-Apr-21
GAMD011	Hipposideros cineraceus		Female	Adult		Gua Air Mata Dayang		4.610386	101.993638		9-Apr-21
GAMD012	Hipposideros larvatus		Female	Adult		Gua Air Mata Dayang		4.610386	101.993638		9-Apr-21
GAMD013	Hipposideros kunzi		Female	Adult		Gua Air Mata Dayang		4.610386	101.993638		9-Apr-21
GAMD014	Hipposideros larvatus		Male	Adult		Gua Air Mata Dayang		4.610386	101.993638		9-Apr-21
GAMD015	Hipposideros kunzi		Female	Adult		Gua Air Mata Dayang		4.610386	101.993638		9-Apr-21
GAMD016	Hipposideros kunzi		Female	Adult		Gua Air Mata Dayang		4.610386	101.993638		9-Apr-21
GAMD017	Hipposideros larvatus		Male	Adult		Gua Air Mata Dayang		4.610386	101.993638		9-Apr-21
GAMD018	Hipposideros kunzi		Male	Adult		Gua Air Mata Dayang		4.610386	101.993638		9-Apr-21
GAMD019	Hipposideros larvatus		Female	Adult		Gua Air Mata Dayang		4.610386	101.993638		9-Apr-21
GAMD020	Hipposideros larvatus		Male	Adult		Gua Air Mata Dayang		4.610386	101.993638		9-Apr-21
GAMD021	Hipposideros kunzi		Male	Adult		Gua Air Mata Dayang		4.610386	101.993638		9-Apr-21
GAMD022	Hipposideros kunzi		Male	Adult		Gua Air Mata Dayang		4.610386	101.993638		9-Apr-21
GAMD023	Hipposideros larvatus		Female	Adult		Gua Air Mata Dayang		4.610386	101.993638		9-Apr-21
GAMD024	Hipposideros kunzi		Male	Adult		Gua Air Mata Dayang		4.610386	101.993638		9-Apr-21
GAMD025	Hipposideros larvatus		Male	Adult		Gua Air Mata Dayang		4.610386	101.993638		9-Apr-21
GAMD026	Hipposideros larvatus		Male	Adult		Gua Air Mata Dayang		4.610386	101.993638		9-Apr-21
GAMD027	Hipposideros armiger		Male	Adult		Gua Air Mata Dayang		4.610386	101.993638		9-Apr-21
GAMD028	Cynopterus brachyotis Forest	Female	Adult		Gua Air Mata Dayang		4.610386	101.993638		25-Apr-21
GAMD029	Hipposideros armiger		Male	Adult		Gua Air Mata Dayang		4.610386	101.993638		9-Aug-21
GAMD030	Hipposideros kunzi		Male	Adult		Gua Air Mata Dayang		4.610386	101.993638		9-Aug-21
GAMD031	Rhinolophus pusillus		Female	Adult		Gua Air Mata Dayang		4.610386	101.993638		9-Aug-21
GAMD032	Hipposideros dyacorum		Male	Adult		Gua Air Mata Dayang		4.610386	101.993638		9-Aug-21
GAMD033	Hipposideros kunzi		Male	Adult		Gua Air Mata Dayang		4.610386	101.993638		9-Aug-21
GAMD034	Hipposideros kunzi		Female	Adult		Gua Air Mata Dayang		4.610386	101.993638		9-Aug-21
GAMD035	Hipposideros larvatus		Female	Adult		Gua Air Mata Dayang		4.610386	101.993638		9-Aug-21
GAMD036	Hipposideros armiger		Male	Adult		Gua Air Mata Dayang		4.610386	101.993638		9-Aug-21
GAMD037	Hipposideros dyacorum		Male	Adult		Gua Air Mata Dayang		4.610386	101.993638		9-Aug-21
GAMD038	Hipposideros larvatus		Female	Adult		Gua Air Mata Dayang		4.610386	101.993638		9-Aug-21
GAMD039	Myotis ater			Female	Adult		Gua Air Mata Dayang		4.610386	101.993638		9-Aug-21
GAMD040	Hipposideros larvatus		Female	Adult		Gua Air Mata Dayang		4.610386	101.993638		9-Aug-21
GAMD041	Hipposideros dyacorum		Male	Adult		Gua Air Mata Dayang		4.610386	101.993638		9-Aug-21
GAMD042	Hipposideros larvatus		Male	Adult		Gua Air Mata Dayang		4.610386	101.993638		9-Aug-21
GAMD043	Hipposideros larvatus		Female	Adult		Gua Air Mata Dayang		4.610386	101.993638		9-Aug-21
GAMD044	Hipposideros larvatus		Female	Adult		Gua Air Mata Dayang		4.610386	101.993638		9-Aug-21
GAMD045	Hipposideros larvatus		Male	Adult		Gua Air Mata Dayang		4.610386	101.993638		9-Aug-21
GAMD046	Hipposideros kunzi		Male	Adult		Gua Air Mata Dayang		4.610386	101.993638		9-Aug-21
GAMD047	Hipposideros larvatus		Male	Adult		Gua Air Mata Dayang		4.610386	101.993638		9-Aug-21
GAMD048	Hipposideros kunzi		Male	Adult		Gua Air Mata Dayang		4.610386	101.993638		9-Aug-21
GAMD049	Hipposideros larvatus		Female	Adult		Gua Air Mata Dayang		4.610386	101.993638		9-Aug-21
GAMD050	Cynopterus horsfieldii		Male	Adult		Gua Air Mata Dayang		4.610386	101.993638		9-Aug-21
GAMD051	Cynopterus horsfieldii		Female	Adult		Gua Air Mata Dayang		4.610386	101.993638		9-Aug-21
GAMD052	Miniopterus medius		Female	Adult		Gua Air Mata Dayang		4.610386	101.993638		11-Aug-21
GAMD053	Hipposideros dyacorum		Male	Adult		Gua Air Mata Dayang		4.610386	101.993638		11-Aug-21
GAMD054	Hipposideros dyacorum		Male	Adult		Gua Air Mata Dayang		4.610386	101.993638		11-Aug-21
GAMD055	Hipposideros dyacorum		Male	Adult		Gua Air Mata Dayang		4.610386	101.993638		11-Aug-21
GAMD056	Hipposideros larvatus		Female	Adult		Gua Air Mata Dayang		4.610386	101.993638		11-Aug-21
GAMD057	Hipposideros cineraceus		Male	Adult		Gua Air Mata Dayang		4.610386	101.993638		11-Aug-21
GAMD058	Hipposideros dyacorum		Female	Adult		Gua Air Mata Dayang		4.610386	101.993638		11-Aug-21
GAMD059	Hipposideros larvatus		Female	Adult		Gua Air Mata Dayang		4.610386	101.993638		11-Aug-21
GAMD060	Hipposideros armiger		Male	Adult		Gua Air Mata Dayang		4.610386	101.993638		11-Aug-21
GAMD061	Hipposideros armiger		Male	Adult		Gua Air Mata Dayang		4.610386	101.993638		11-Aug-21
GAMD062	Hipposideros larvatus		Male	Adult		Gua Air Mata Dayang		4.610386	101.993638		11-Aug-21
GAMD063	Hipposideros larvatus		Male	Adult		Gua Air Mata Dayang		4.610386	101.993638		11-Aug-21
GAMD064	Hipposideros kunzi		Male	Adult		Gua Air Mata Dayang		4.610386	101.993638		11-Aug-21
GAMD065	Hipposideros larvatus		Female	Adult		Gua Air Mata Dayang		4.610386	101.993638		11-Aug-21
GAMD066	Hipposideros larvatus		Male	Adult		Gua Air Mata Dayang		4.610386	101.993638		21-Aug-21
GAMD067	Hipposideros larvatus		Female	Adult		Gua Air Mata Dayang		4.610386	101.993638		21-Aug-21
GAMD068	Hipposideros armiger		Female	Adult		Gua Air Mata Dayang		4.610386	101.993638		21-Aug-21
GAMD069	Hipposideros armiger		Male	Adult		Gua Air Mata Dayang		4.610386	101.993638		21-Aug-21
GAMD070	Hipposideros larvatus		Male	Adult		Gua Air Mata Dayang		4.610386	101.993638		21-Aug-21
GAMD071	Hipposideros larvatus		Male	Adult		Gua Air Mata Dayang		4.610386	101.993638		21-Aug-21
GAMD072	Hipposideros larvatus		Male	Adult		Gua Air Mata Dayang		4.610386	101.993638		21-Aug-21
GAMD073	Hipposideros armiger		Male	Adult		Gua Air Mata Dayang		4.610386	101.993638		21-Aug-21
GAMD074	Hipposideros cineraceus		Female	Adult		Gua Air Mata Dayang		4.610386	101.993638		21-Aug-21
GAMD075	Hipposideros cineraceus		Male	Adult		Gua Air Mata Dayang		4.610386	101.993638		21-Aug-21
GP001	Eonycteris spelaea		Female	Adult		Gua Persit			4.6460333	102.0064944		23-Jul-20
GP002	Eonycteris spelaea		Male	Adult		Gua Persit			4.6460333	102.0064944		24-Jul-20
GP003	Eonycteris spelaea		Female	Juvenile	Gua Persit			4.6460333	102.0064944		24-Jul-20
GP004	Hipposideros lylei		Female	Adult		Gua Persit			4.6460333	102.0064944		24-Jul-20
GP005	Eonycteris spelaea		Female	Adult		Gua Persit			4.6460333	102.0064944		24-Jul-20
GP006	Cynopterus horsfieldii		Female	Adult		Gua Persit			4.6460333	102.0064944		24-Jul-20
GP007	Cynopterus horsfieldii		Female	Adult		Gua Persit			4.6460333	102.0064944		24-Jul-20
GP008	Eonycteris spelaea		Male	Adult		Gua Persit			4.6460333	102.0064944		16-Dec-20
GP009	Cynopterus horsfieldii		Female	Adult		Gua Persit			4.6460333	102.0064944		16-Dec-20
GP010	Eonycteris spelaea		Female	Adult		Gua Persit			4.6460333	102.0064944		24-Dec-20
GP011	Hipposideros cineraceus		Male	Adult		Gua Persit			4.6460333	102.0064944		24-Dec-20
GP012	Hipposideros cineraceus		Male	Adult		Gua Persit			4.6460333	102.0064944		24-Dec-20
GP013	Hipposideros cineraceus		Female	Adult		Gua Persit			4.6460333	102.0064944		24-Dec-20
GP014	Hipposideros cineraceus		Male	Adult		Gua Persit			4.6460333	102.0064944		24-Dec-20
GP015	Hipposideros bicolor		Male	Juvenile	Gua Persit			4.6460333	102.0064944		24-Dec-20
GG 001	Hipposideros armiger		Male	Adult		Gua Gunting			4.708871	101.986633		7-Sep-21
GG 002	Hipposideros cineraceus		Male	Adult		Gua Gunting			4.708871	101.986633		7-Sep-21
GG 003	Hipposideros cineraceus		Male	Adult		Gua Gunting			4.708871	101.986633		7-Sep-21
GG 004	Hipposideros cineraceus		Male	Adult		Gua Gunting			4.708871	101.986633		7-Sep-21
GG 005	Murina suilla			Female	Adult		Gua Gunting			4.708871	101.986633		7-Sep-21
GG 006	Hipposideros cineraceus		Female	Adult		Gua Gunting			4.708871	101.986633		7-Sep-21
GG 007	Hipposideros cineraceus		Male	Adult		Gua Gunting			4.708871	101.986633		7-Sep-21
GG 008	Hipposideros kunzi		Female	Juvenile	Gua Gunting			4.708871	101.986633		7-Sep-21
GG 009	Hipposideros cineraceus		Male	Adult		Gua Gunting			4.708871	101.986633		7-Sep-21
GG 010	Hipposideros kunzi		Male	Adult		Gua Gunting			4.708871	101.986633		7-Sep-21
GG 011	Hipposideros armiger		Female	Adult		Gua Gunting			4.708871	101.986633		7-Sep-21
GG 012	Hipposideros kunzi		Female	Adult		Gua Gunting			4.708871	101.986633		7-Sep-21
GG 013	Hipposideros kunzi		Female	Adult		Gua Gunting			4.708871	101.986633		7-Sep-21
GG 014	Emballonura monticola		Female	Adult		Gua Gunting			4.708871	101.986633		7-Sep-21
GG 015	Hipposideros kunzi		Male	Adult		Gua Gunting			4.708871	101.986633		7-Sep-21
GG 016	Hipposideros kunzi		Male	Adult		Gua Gunting			4.708871	101.986633		7-Sep-21
GG 017	Emballonura monticola		Female	Adult		Gua Gunting			4.708871	101.986633		7-Sep-21
GG 018	Hipposideros kunzi		Male	Adult		Gua Gunting			4.708871	101.986633		7-Sep-21
GG 019	Hipposideros kunzi		Female	Adult		Gua Gunting			4.708871	101.986633		7-Sep-21
GG 020	Hipposideros kunzi		Female	Adult		Gua Gunting			4.708871	101.986633		7-Sep-21
GG 021	Hipposideros kunzi		Female	Adult		Gua Gunting			4.708871	101.986633		7-Sep-21
GG 022	Hipposideros kunzi		Male	Adult		Gua Gunting			4.708871	101.986633		7-Sep-21
GG 023	Hipposideros kunzi		Male	Adult		Gua Gunting			4.708871	101.986633		7-Sep-21
GG 024	Hipposideros kunzi		Male	Adult		Gua Gunting			4.708871	101.986633		7-Sep-21
GG 025	Hipposideros armiger		Female	Adult		Gua Gunting			4.708871	101.986633		7-Sep-21
GG 026	Hipposideros kunzi		Female	Adult		Gua Gunting			4.708871	101.986633		11-Sep-21
GG 027	Hipposideros dyacorum		Male	Adult		Gua Gunting			4.708871	101.986633		11-Sep-21
GG 028	Hipposideros cineraceus		Male	Adult		Gua Gunting			4.708871	101.986633		11-Sep-21
GG 029	Hipposideros dyacorum		Male	Adult		Gua Gunting			4.708871	101.986633		11-Sep-21
GG 030	Hipposideros kunzi		Male	Adult		Gua Gunting			4.708871	101.986633		11-Sep-21
GG 031	Hipposideros kunzi		Female	Adult		Gua Gunting			4.708871	101.986633		11-Sep-21
GG 032	Hipposideros dyacorum		Female	Adult		Gua Gunting			4.708871	101.986633		11-Sep-21
GG 033	Hipposideros pomona		Female	Adult		Gua Gunting			4.708871	101.986633		11-Sep-21
GG 034	Hipposideros dyacorum		Male	Adult		Gua Gunting			4.708871	101.986633		11-Sep-21
GG 035	Hipposideros kunzi		Male	Adult		Gua Gunting			4.708871	101.986633		11-Sep-21
GG 036	Hipposideros dyacorum		Male	Adult		Gua Gunting			4.708871	101.986633		11-Sep-21
GG 037	Hipposideros dyacorum		Female	Adult		Gua Gunting			4.708871	101.986633		11-Sep-21
GG 038	Hipposideros dyacorum		Male	Adult		Gua Gunting			4.708871	101.986633		11-Sep-21
GG 039	Hipposideros cineraceus		Female	Adult		Gua Gunting			4.708871	101.986633		11-Sep-21
GG 040	Hipposideros dyacorum		Male	Adult		Gua Gunting			4.708871	101.986633		11-Sep-21
GG 041	Cynopterus sphinx		Female	Adult		Gua Gunting			4.708871	101.986633		11-Sep-21
GG 042	Hipposideros cineraceus		Male	Adult		Gua Gunting			4.708871	101.986633		12-Sep-21
GG 043	Rhinolophus refulgens		Male	Adult		Gua Gunting			4.708871	101.986633		12-Sep-21
GG 044	Hipposideros dyacorum		Male	Adult		Gua Gunting			4.708871	101.986633		12-Sep-21
GG 045	Rhinolophus refulgens		Female	Adult		Gua Gunting			4.708871	101.986633		12-Sep-21
GG 046	Rhinolophus refulgens		Female	Adult		Gua Gunting			4.708871	101.986633		12-Sep-21
GG 047	Rhinolophus refulgens		Male	Adult		Gua Gunting			4.708871	101.986633		12-Sep-21
GG 048	Rhinolophus pusillus		Male	Adult		Gua Gunting			4.708871	101.986633		12-Sep-21
GG 049	Hipposideros dyacorum		Male	Adult		Gua Gunting			4.708871	101.986633		12-Sep-21
GG 050	Hipposideros dyacorum		Male	Adult		Gua Gunting			4.708871	101.986633		12-Sep-21
GG 051	Hipposideros armiger		Female	Adult		Gua Gunting			4.708871	101.986633		12-Sep-21
GG 052	Emballonura monticola		Female	Adult		Gua Gunting			4.708871	101.986633		18-Sep-21
GG 053	Hipposideros dyacorum		Male	Adult		Gua Gunting			4.708871	101.986633		18-Sep-21
GG 054	Hipposideros kunzi		Male	Adult		Gua Gunting			4.708871	101.986633		18-Sep-21
GG 055	Hipposideros kunzi		Male	Adult		Gua Gunting			4.708871	101.986633		18-Sep-21
GG 056	Emballonura monticola		Male	Adult		Gua Gunting			4.708871	101.986633		18-Sep-21
GG 057	Hipposideros kunzi		Female	Adult		Gua Gunting			4.708871	101.986633		18-Sep-21
GG 058	Hipposideros dyacorum		Male	Adult		Gua Gunting			4.708871	101.986633		18-Sep-21
GG 059	Hipposideros dyacorum		Male	Adult		Gua Gunting			4.708871	101.986633		18-Sep-21
GG 060	Hipposideros dyacorum		Male	Adult		Gua Gunting			4.708871	101.986633		18-Sep-21
GG 061	Hipposideros dyacorum		Male	Adult		Gua Gunting			4.708871	101.986633		18-Sep-21
GG 062	Hipposideros cineraceus		Male	Adult		Gua Gunting			4.708871	101.986633		18-Sep-21
GG 063	Hipposideros dyacorum		Male	Adult		Gua Gunting			4.708871	101.986633		18-Sep-21
GG 064	Hipposideros kunzi		Female	Adult		Gua Gunting			4.708871	101.986633		18-Sep-21
GG 065	Hipposideros dyacorum		Female	Adult		Gua Gunting			4.708871	101.986633		18-Sep-21
GG 066	Rhinolophus affinis		Female	Adult		Gua Gunting			4.708871	101.986633		18-Sep-21
GG 067	Rhinolophus pusillus		Male	Adult		Gua Gunting			4.708871	101.986633		18-Sep-21
GG 068	Hipposideros kunzi		Male	Adult		Gua Gunting			4.708871	101.986633		18-Sep-21
GG 069	Hipposideros dyacorum		Male	Adult		Gua Gunting			4.708871	101.986633		18-Sep-21
GG 070	Hipposideros dyacorum		Male	Adult		Gua Gunting			4.708871	101.986633		18-Sep-21
GG 071	Hipposideros dyacorum		Male	Adult		Gua Gunting			4.708871	101.986633		18-Sep-21
GG 072	Hipposideros kunzi		Male	Adult		Gua Gunting			4.708871	101.986633		18-Sep-21
GG 073	Hipposideros dyacorum		Female	Adult		Gua Gunting			4.708871	101.986633		18-Sep-21
GG 074	Hipposideros dyacorum		Male	Adult		Gua Gunting			4.708871	101.986633		18-Sep-21
GG 075	Hipposideros kunzi		Male	Adult		Gua Gunting			4.708871	101.986633		19-Sep-21
GG 076	Rhinolophus pusillus		Female	Adult		Gua Gunting			4.708871	101.986633		19-Sep-21
GG 077	Hipposideros dyacorum		Male	Adult		Gua Gunting			4.708871	101.986633		19-Sep-21
GG 078	Hipposideros dyacorum		Male	Adult		Gua Gunting			4.708871	101.986633		19-Sep-21
GG 079	Hipposideros cineraceus		Male	Adult		Gua Gunting			4.708871	101.986633		19-Sep-21
GG 080	Hipposideros dyacorum		Male	Adult		Gua Gunting			4.708871	101.986633		19-Sep-21
GG 081	Rhinolophus affinis		Female	Adult		Gua Gunting			4.708871	101.986633		19-Sep-21
GG 082	Rhinolophus refulgens		Male	Juvenile	Gua Gunting			4.708871	101.986633		19-Sep-21
GG 083	Rhinolophus refulgens		Male	Adult		Gua Gunting			4.708871	101.986633		19-Sep-21
GG 084	Hipposideros dyacorum		Female	Adult		Gua Gunting			4.708871	101.986633		19-Sep-21
GG 085	Hipposideros dyacorum		Male	Adult		Gua Gunting			4.708871	101.986633		19-Sep-21
GG 086	Hipposideros kunzi		Male	Adult		Gua Gunting			4.708871	101.986633		19-Sep-21
GG 087	Hipposideros dyacorum		Male	Adult		Gua Gunting			4.708871	101.986633		19-Sep-21
GG 088	Hipposideros dyacorum		Male	Adult		Gua Gunting			4.708871	101.986633		19-Sep-21
GG 089	Hipposideros dyacorum		Male	Adult		Gua Gunting			4.708871	101.986633		19-Sep-21
GG 090	Hipposideros dyacorum		Male	Adult		Gua Gunting			4.708871	101.986633		21-Sep-21
GG 091	Hipposideros dyacorum		Female	Adult		Gua Gunting			4.708871	101.986633		21-Sep-21
GG 092	Hipposideros dyacorum		Male	Adult		Gua Gunting			4.708871	101.986633		21-Sep-21
GG 093	Hipposideros kunzi		Male	Adult		Gua Gunting			4.708871	101.986633		21-Sep-21
GG 094	Hipposideros dyacorum		Male	Adult		Gua Gunting			4.708871	101.986633		21-Sep-21
GG 095	Hipposideros kunzi		Male	Adult		Gua Gunting			4.708871	101.986633		21-Sep-21
GG 096	Hipposideros dyacorum		Male	Adult		Gua Gunting			4.708871	101.986633		21-Sep-21
GG 097	Hipposideros dyacorum		Female	Adult		Gua Gunting			4.708871	101.986633		21-Sep-21
GG 098	Emballonura monticola		Male	Juvenile	Gua Gunting			4.708871	101.986633		21-Sep-21
GG 099	Hipposideros cineraceus		Male	Adult		Gua Gunting			4.708871	101.986633		21-Sep-21
GG 100	Hipposideros kunzi		Female	Adult		Gua Gunting			4.708871	101.986633		21-Sep-21
GG 101	Hipposideros cineraceus		Male	Adult		Gua Gunting			4.708871	101.986633		22-Sep-21
GG 102	Hipposideros kunzi		Male	Adult		Gua Gunting			4.708871	101.986633		22-Sep-21
GG 103	Hipposideros dyacorum		Female	Adult		Gua Gunting			4.708871	101.986633		22-Sep-21
GG 104	Hipposideros kunzi		Male	Adult		Gua Gunting			4.708871	101.986633		22-Sep-21
GG 105	Cynopterus brachyotis		Male	Adult		Gua Gunting			4.708871	101.986633		28-Feb-22
GG 106	Hipposideros kunzi		Male	Adult		Gua Gunting			4.708871	101.986633		28-Feb-22
GG 107	Emballonura monticola		Male	Adult		Gua Gunting			4.708871	101.986633		28-Feb-22
GG 108	Emballonura monticola		Male	Adult		Gua Gunting			4.708871	101.986633		28-Feb-22
GG 109	Hipposideros kunzi		Male	Adult		Gua Gunting			4.708871	101.986633		28-Feb-22
GG 110	Emballonura monticola		Male	Adult		Gua Gunting			4.708871	101.986633		28-Feb-22
GG 111	Hipposideros dyacorum		Male	Adult		Gua Gunting			4.708871	101.986633		28-Feb-22
GG 112	Hipposideros kunzi		Female	Adult		Gua Gunting			4.708871	101.986633		28-Feb-22
GG 113	Hipposideros dyacorum		Male	Adult		Gua Gunting			4.708871	101.986633		28-Feb-22
GG 114	Hipposideros kunzi		Male	Adult		Gua Gunting			4.708871	101.986633		28-Feb-22
GG 115	Hipposideros dyacorum		Male	Adult		Gua Gunting			4.708871	101.986633		28-Feb-22
GG 116	Emballonura monticola		Female	Adult		Gua Gunting			4.708871	101.986633		28-Feb-22
GG 117	Emballonura monticola		Female	Adult		Gua Gunting			4.708871	101.986633		28-Feb-22
GG 118	Hipposideros dyacorum		Female	Adult		Gua Gunting			4.708871	101.986633		28-Feb-22
GG 119	Hipposideros kunzi		Male	Adult		Gua Gunting			4.708871	101.986633		28-Feb-22
GG 120	Hesperoptenus blanfordi		Male	Adult		Gua Gunting			4.708871	101.986633		28-Feb-22
GG 121	Hipposideros kunzi		Male	Adult		Gua Gunting			4.708871	101.986633		28-Feb-22
GG 122	Hipposideros armiger		Male	Adult		Gua Gunting			4.708871	101.986633		28-Feb-22
GG 123	Hipposideros dyacorum		Male	Adult		Gua Gunting			4.708871	101.986633		28-Feb-22
GG 124	Cynopterus sphinx		Female	Adult		Gua Gunting			4.708871	101.986633		28-Feb-22
GG 125	Hipposideros dyacorum		Female	Adult		Gua Gunting			4.708871	101.986633		1-Mar-22
GG 126	Hipposideros armiger		Male	Adult		Gua Gunting			4.708871	101.986633		1-Mar-22
GG 127	Rhinolophus refulgens		Male	Adult		Gua Gunting			4.708871	101.986633		1-Mar-22
GG 128	Hipposideros kunzi		Male	Adult		Gua Gunting			4.708871	101.986633		1-Mar-22
GG 129	Hipposideros dyacorum		Male	Adult		Gua Gunting			4.708871	101.986633		1-Mar-22
GG 130	Hipposideros dyacorum		Male	Adult		Gua Gunting			4.708871	101.986633		1-Mar-22
GG 131	Hipposideros kunzi		Male	Adult		Gua Gunting			4.708871	101.986633		1-Mar-22
GG 132	Hipposideros dyacorum		Female	Adult		Gua Gunting			4.708871	101.986633		1-Mar-22
GG 133	Hipposideros kunzi		Female	Adult		Gua Gunting			4.708871	101.986633		1-Mar-22
GG 134	Hipposideros cineraceus		Male	Adult		Gua Gunting			4.708871	101.986633		1-Mar-22
GG 135	Hipposideros dyacorum		Female	Adult		Gua Gunting			4.708871	101.986633		1-Mar-22
GG 136	Hipposideros dyacorum		Female	Adult		Gua Gunting			4.708871	101.986633		1-Mar-22
GG 137	Hipposideros kunzi		Male	Adult		Gua Gunting			4.708871	101.986633		1-Mar-22
GG 138	Emballonura monticola		Male	Adult		Gua Gunting			4.708871	101.986633		1-Mar-22
GG 139	Emballonura monticola		Male	Adult		Gua Gunting			4.708871	101.986633		1-Mar-22
GG 140	Hipposideros kunzi		Female	Adult		Gua Gunting			4.708871	101.986633		1-Mar-22
GG 141	Rhinolophus affinis		Female	Adult		Gua Gunting			4.708871	101.986633		1-Mar-22
GG 142	Kerivoula hardwickii		Female	Adult		Gua Gunting			4.708871	101.986633		1-Mar-22
GG 143	Hipposideros kunzi		Female	Adult		Gua Gunting			4.708871	101.986633		1-Mar-22
GG 144	Rhinolophus refulgens		Male	Adult		Gua Gunting			4.708871	101.986633		1-Mar-22
GG 145	Cynopterus horsfieldii		Female	Adult		Gua Gunting			4.708871	101.986633		1-Mar-22
GG 146	Hipposideros kunzi		Male	Adult		Gua Gunting			4.708871	101.986633		2-Mar-22
GG 147	Hipposideros dyacorum		Male	Adult		Gua Gunting			4.708871	101.986633		2-Mar-22
GG 148	Hipposideros armiger		Female	Adult		Gua Gunting			4.708871	101.986633		2-Mar-22
GG 149	Hipposideros kunzi		Male	Adult		Gua Gunting			4.708871	101.986633		2-Mar-22
GG 150	Rhinolophus affinis		Female	Adult		Gua Gunting			4.708871	101.986633		2-Mar-22
GG 151	Hipposideros dyacorum		Male	Adult		Gua Gunting			4.708871	101.986633		2-Mar-22
GG 152	Hipposideros bicolor		Male	Adult		Gua Gunting			4.708871	101.986633		2-Mar-22
GG 153	Hipposideros dyacorum		Male	Adult		Gua Gunting			4.708871	101.986633		2-Mar-22
GG 154	Hipposideros dyacorum		Female	Adult		Gua Gunting			4.708871	101.986633		2-Mar-22
GG 155	Rhinolophus convexus		Female	Adult		Gua Gunting			4.708871	101.986633		2-Mar-22
GG 156	Hipposideros dyacorum		Male	Adult		Gua Gunting			4.708871	101.986633		2-Mar-22
GG 157	Rhinolophus coelophyllus	Female	Adult		Gua Gunting			4.708871	101.986633		2-Mar-22
GG 158	Hipposideros armiger		Male	Adult		Gua Gunting			4.708871	101.986633		2-Mar-22
GG 159	Hipposideros kunzi		Female	Adult		Gua Gunting			4.708871	101.986633		2-Mar-22
GG 160	Hipposideros kunzi		Male	Adult		Gua Gunting			4.708871	101.986633		2-Mar-22
GG 161	Hipposideros dyacorum		Male	Adult		Gua Gunting			4.708871	101.986633		2-Mar-22
GG 162	Hipposideros kunzi		Female	Adult		Gua Gunting			4.708871	101.986633		2-Mar-22
GG 163	Hipposideros dyacorum		Male	Adult		Gua Gunting			4.708871	101.986633		2-Mar-22
GG 164	Hipposideros dyacorum		Female	Adult		Gua Gunting			4.708871	101.986633		2-Mar-22
GG 165	Hipposideros kunzi		Male	Adult		Gua Gunting			4.708871	101.986633		2-Mar-22
GG 166	Hipposideros kunzi		Female	Adult		Gua Gunting			4.708871	101.986633		2-Mar-22
GG 167	Hipposideros kunzi		Female	Adult		Gua Gunting			4.708871	101.986633		2-Mar-22
GG 168	Hipposideros dyacorum		Male	Adult		Gua Gunting			4.708871	101.986633		2-Mar-22
GG 169	Hipposideros dyacorum		Female	Adult		Gua Gunting			4.708871	101.986633		2-Mar-22
GG 170	Emballonura monticola		Male	Adult		Gua Gunting			4.708871	101.986633		2-Mar-22
GG 171	Hipposideros kunzi		Male	Adult		Gua Gunting			4.708871	101.986633		2-Mar-22
GG 172	Hipposideros kunzi		Male	Adult		Gua Gunting			4.708871	101.986633		2-Mar-22
GG 173	Hipposideros kunzi		Female	Adult		Gua Gunting			4.708871	101.986633		2-Mar-22
GG 174	Hipposideros kunzi		Male	Adult		Gua Gunting			4.708871	101.986633		2-Mar-22
GG 175	Hipposideros dyacorum		Male	Adult		Gua Gunting			4.708871	101.986633		2-Mar-22
GG 176	Hipposideros cineraceus		Male	Adult		Gua Gunting			4.708871	101.986633		2-Mar-22
GG 177	Hipposideros kunzi		Female	Adult		Gua Gunting			4.708871	101.986633		2-Mar-22
GG 178	Hipposideros kunzi		Female	Adult		Gua Gunting			4.708871	101.986633		2-Mar-22
GG 179	Hipposideros kunzi		Male	Adult		Gua Gunting			4.708871	101.986633		2-Mar-22
GG 180	Hipposideros dyacorum		Female	Adult		Gua Gunting			4.708871	101.986633		2-Mar-22
GG 181	Hipposideros kunzi		Female	Adult		Gua Gunting			4.708871	101.986633		2-Mar-22
GG 182	Emballonura monticola		Female	Adult		Gua Gunting			4.708871	101.986633		2-Mar-22
GG 183	Hipposideros armiger		Female	Adult		Gua Gunting			4.708871	101.986633		2-Mar-22
GG 184	Hipposideros kunzi		Male	Adult		Gua Gunting			4.708871	101.986633		2-Mar-22
GG 185	Hipposideros kunzi		Male	Adult		Gua Gunting			4.708871	101.986633		2-Mar-22
GG 186	Hipposideros dyacorum		Male	Adult		Gua Gunting			4.708871	101.986633		2-Mar-22
GG 187	Rhinolophus pusillus		Female	Adult		Gua Gunting			4.708871	101.986633		2-Mar-22
GG 188	Hipposideros kunzi		Male	Adult		Gua Gunting			4.708871	101.986633		10-Mar-22
GG 189	Hipposideros kunzi		Female	Adult		Gua Gunting			4.708871	101.986633		10-Mar-22
GG 190	Hipposideros kunzi		Female	Adult		Gua Gunting			4.708871	101.986633		10-Mar-22
GG 191	Hipposideros kunzi		Male	Adult		Gua Gunting			4.708871	101.986633		10-Mar-22
GG 192	Hipposideros kunzi		Female	Adult		Gua Gunting			4.708871	101.986633		10-Mar-22
GG 193	Hipposideros kunzi		Female	Adult		Gua Gunting			4.708871	101.986633		10-Mar-22
GG 194	Hipposideros dyacorum		Male	Adult		Gua Gunting			4.708871	101.986633		10-Mar-22
GG 195	Hipposideros dyacorum		Male	Adult		Gua Gunting			4.708871	101.986633		10-Mar-22
GG 196	Hipposideros dyacorum		Female	Adult		Gua Gunting			4.708871	101.986633		10-Mar-22
GG 197	Hipposideros armiger		Female	Adult		Gua Gunting			4.708871	101.986633		10-Mar-22
GG 198	Hipposideros armiger		Female	Adult		Gua Gunting			4.708871	101.986633		10-Mar-22
GG 199	Hipposideros armiger		Female	Adult		Gua Gunting			4.708871	101.986633		10-Mar-22
GG 200	Hipposideros kunzi		Male	Adult		Gua Gunting			4.708871	101.986633		10-Mar-22
GG 201	Hipposideros dyacorum		Female	Adult		Gua Gunting			4.708871	101.986633		10-Mar-22
GG 202	Hipposideros kunzi		Male	Adult		Gua Gunting			4.708871	101.986633		10-Mar-22
GG 203	Hipposideros dyacorum		Male	Adult		Gua Gunting			4.708871	101.986633		10-Mar-22
GG 204	Hipposideros dyacorum		Male	Adult		Gua Gunting			4.708871	101.986633		10-Mar-22
GG 205	Rhinolophus stheno		Female	Adult		Gua Gunting			4.708871	101.986633		10-Mar-22
GPB001	Miniopterus medius		Male	Adult		Gua Pasir Besar			4.5694167	101.9952556		14-Feb-21
GPB002	Miniopterus medius		Female	Adult		Gua Pasir Besar			4.5694167	101.9952556		14-Feb-21
GPB003	Miniopterus medius		Male	Adult		Gua Pasir Besar			4.5694167	101.9952556		14-Feb-21
GPB004	Rhinolophus stheno		Male	Adult		Gua Pasir Besar			4.5694167	101.9952556		14-Feb-21
GPB005	Miniopterus medius		Male	Adult		Gua Pasir Besar			4.5694167	101.9952556		14-Feb-21
GPB006	Miniopterus medius		Female	Adult		Gua Pasir Besar			4.5694167	101.9952556		14-Feb-21
GPB007	Miniopterus medius		Male	Adult		Gua Pasir Besar			4.5694167	101.9952556		14-Feb-21
GPB008	Miniopterus medius		Female	Adult		Gua Pasir Besar			4.5694167	101.9952556		14-Feb-21
GPB009	Miniopterus medius		Female	Adult		Gua Pasir Besar			4.5694167	101.9952556		14-Feb-21
GPB010	Miniopterus medius		Female	Adult		Gua Pasir Besar			4.5694167	101.9952556		14-Feb-21
GPB011	Miniopterus medius		Female	Adult		Gua Pasir Besar			4.5694167	101.9952556		14-Feb-21
GPB012	Rhinolophus stheno		Male	Adult		Gua Pasir Besar			4.5694167	101.9952556		14-Feb-21
GPB013	Miniopterus medius		Female	Adult		Gua Pasir Besar			4.5694167	101.9952556		14-Feb-21
GPB014	Miniopterus medius		Male	Adult		Gua Pasir Besar			4.5694167	101.9952556		14-Feb-21
GPB015	Hipposideros kunzi		Female	Adult		Gua Pasir Besar			4.5694167	101.9952556		14-Feb-21
GPB016	Miniopterus medius		Male	Adult		Gua Pasir Besar			4.5694167	101.9952556		14-Feb-21
GPB017	Rhinolophus stheno		Male	Adult		Gua Pasir Besar			4.5694167	101.9952556		14-Feb-21
GPB018	Miniopterus medius		Male	Adult		Gua Pasir Besar			4.5694167	101.9952556		14-Feb-21
GPB019	Rhinolophus affinis		Female	Adult		Gua Pasir Besar			4.5694167	101.9952556		14-Feb-21
GPB020	Hipposideros larvatus		Male	Adult		Gua Pasir Besar			4.5694167	101.9952556		14-Feb-21
GPB021	Rhinolophus affinis		Female	Adult		Gua Pasir Besar			4.5694167	101.9952556		14-Feb-21
GPB022	Hipposideros larvatus		Male	Adult		Gua Pasir Besar			4.5694167	101.9952556		14-Feb-21
GPB023	Minioterus magnater		Male	Adult		Gua Pasir Besar			4.5694167	101.9952556		14-Feb-21
GPB024	Miniopterus medius		Female	Adult		Gua Pasir Besar			4.5694167	101.9952556		14-Feb-21
GPB025	Miniopterus medius		Male	Adult		Gua Pasir Besar			4.5694167	101.9952556		14-Feb-21
GPB026	Rhinolophus stheno		Female	Adult		Gua Pasir Besar			4.5694167	101.9952556		14-Feb-21
GPB027	Rhinolophus stheno		Male	Adult		Gua Pasir Besar			4.5694167	101.9952556		14-Feb-21
GPB028	Miniopterus medius		Female	Adult		Gua Pasir Besar			4.5694167	101.9952556		14-Feb-21
GPB029	Rhinolophus stheno		Female	Adult		Gua Pasir Besar			4.5694167	101.9952556		14-Feb-21
GPB030	Rhinolophus stheno		Female	Adult		Gua Pasir Besar			4.5694167	101.9952556		14-Feb-21
GPB031	Miniopterus medius		Female	Adult		Gua Pasir Besar			4.5694167	101.9952556		14-Feb-21
GPB032	Miniopterus medius		Male	Adult		Gua Pasir Besar			4.5694167	101.9952556		14-Feb-21
GPB033	Miniopterus medius		Male	Adult		Gua Pasir Besar			4.5694167	101.9952556		14-Feb-21
GPB034	Miniopterus medius		Male	Adult		Gua Pasir Besar			4.5694167	101.9952556		14-Feb-21
GPB035	Rhinolophus stheno		Male	Adult		Gua Pasir Besar			4.5694167	101.9952556		14-Feb-21
GPB036	Rhinolophus stheno		Male	Adult		Gua Pasir Besar			4.5694167	101.9952556		14-Feb-21
GPB037	Rhinolophus affinis		Female	Adult		Gua Pasir Besar			4.5694167	101.9952556		14-Feb-21
GPB038	Rhinolophus pusillus		Female	Adult		Gua Pasir Besar			4.5694167	101.9952556		14-Feb-21
GPB039	Rhinolophus stheno		Male	Adult		Gua Pasir Besar			4.5694167	101.9952556		14-Feb-21
GPB040	Hipposideros larvatus		Male	Adult		Gua Pasir Besar			4.5694167	101.9952556		14-Feb-21
GPB041	Rhinolophus stheno		Female	Adult		Gua Pasir Besar			4.5694167	101.9952556		14-Feb-21
GPB042	Miniopterus medius		Female	Adult		Gua Pasir Besar			4.5694167	101.9952556		14-Feb-21
GPB043	Miniopterus medius		Male	Adult		Gua Pasir Besar			4.5694167	101.9952556		14-Feb-21
GPB044	Miniopterus medius		Female	Adult		Gua Pasir Besar			4.5694167	101.9952556		14-Feb-21
GPB045	Hipposideros larvatus		Female	Adult		Gua Pasir Besar			4.5694167	101.9952556		14-Feb-21
GPB046	Hipposideros larvatus		Male	Adult		Gua Pasir Besar			4.5694167	101.9952556		14-Feb-21
GPB047	Hipposideros larvatus		Male	Adult		Gua Pasir Besar			4.5694167	101.9952556		14-Feb-21
GPB048	Miniopterus medius		Female	Adult		Gua Pasir Besar			4.5694167	101.9952556		14-Feb-21
GPB049	Hipposideros kunzi		Male	Adult		Gua Pasir Besar			4.5694167	101.9952556		14-Feb-21
GPB050	Rhinolophus affinis		Male	Adult		Gua Pasir Besar			4.5694167	101.9952556		14-Feb-21
GPB051	Rhinolophus stheno		Female	Adult		Gua Pasir Besar			4.5694167	101.9952556		14-Feb-21
GPB052	Miniopterus medius		Male	Adult		Gua Pasir Besar			4.5694167	101.9952556		14-Feb-21
GPB053	Rhinolophus stheno		Male	Adult		Gua Pasir Besar			4.5694167	101.9952556		14-Feb-21
GPB054	Hipposideros bicolor		Male	Adult		Gua Pasir Besar			4.5694167	101.9952556		14-Feb-21
GPB055	Rhinolophus affinis		Male	Adult		Gua Pasir Besar			4.5694167	101.9952556		15-Feb-21
GPB056	Hipposideros larvatus		Female	Adult		Gua Pasir Besar			4.5694167	101.9952556		15-Feb-21
GPB057	Rhinolophus stheno		Female	Adult		Gua Pasir Besar			4.5694167	101.9952556		15-Feb-21
GPB058	Rhinolophus affinis		Male	Adult		Gua Pasir Besar			4.5694167	101.9952556		15-Feb-21
GPB059	Miniopterus medius		Male	Adult		Gua Pasir Besar			4.5694167	101.9952556		15-Feb-21
GPB060	Rhinolophus affinis		Female	Adult		Gua Pasir Besar			4.5694167	101.9952556		15-Feb-21
GPB061	Miniopterus medius		Male	Adult		Gua Pasir Besar			4.5694167	101.9952556		15-Feb-21
GPB062	Rhinolophus stheno		Female	Adult		Gua Pasir Besar			4.5694167	101.9952556		15-Feb-21
GPB063	Miniopterus medius		Female	Adult		Gua Pasir Besar			4.5694167	101.9952556		15-Feb-21
GPB064	Rhinolophus affinis		Female	Adult		Gua Pasir Besar			4.5694167	101.9952556		15-Feb-21
GPB065	Hipposideros larvatus		Male	Adult		Gua Pasir Besar			4.5694167	101.9952556		15-Feb-21
GPB066	Rhinolophus affinis		Female	Adult		Gua Pasir Besar			4.5694167	101.9952556		15-Feb-21
GPB067	Miniopterus medius		Male	Adult		Gua Pasir Besar			4.5694167	101.9952556		15-Feb-21
GPB068	Rhinolophus stheno		Male	Adult		Gua Pasir Besar			4.5694167	101.9952556		15-Feb-21
GPB069	Miniopterus medius		Female	Adult		Gua Pasir Besar			4.5694167	101.9952556		15-Feb-21
GPB070	Miniopterus medius		Male	Adult		Gua Pasir Besar			4.5694167	101.9952556		15-Feb-21
GPB071	Miniopterus medius		Female	Adult		Gua Pasir Besar			4.5694167	101.9952556		15-Feb-21
GPB072	Miniopterus medius		Female	Adult		Gua Pasir Besar			4.5694167	101.9952556		15-Feb-21
GPB073	Miniopterus medius		Male	Adult		Gua Pasir Besar			4.5694167	101.9952556		15-Feb-21
GPB074	Rhinolophus affinis		Male	Adult		Gua Pasir Besar			4.5694167	101.9952556		15-Feb-21
GPB075	Hipposideros cervinus		Female	Adult		Gua Pasir Besar			4.5694167	101.9952556		15-Feb-21
GPB076	Rhinolophus affinis		Male	Adult		Gua Pasir Besar			4.5694167	101.9952556		15-Feb-21
GPB077	Rhinolophus stheno		Male	Adult		Gua Pasir Besar			4.5694167	101.9952556		15-Feb-21
GPB078	Rhinolophus stheno		Male	Adult		Gua Pasir Besar			4.5694167	101.9952556		15-Feb-21
GPB079	Rhinolophus stheno		Male	Adult		Gua Pasir Besar			4.5694167	101.9952556		15-Feb-21
GPB080	Rhinolophus affinis		Female	Adult		Gua Pasir Besar			4.5694167	101.9952556		15-Feb-21
GPB081	Miniopterus medius		Female	Adult		Gua Pasir Besar			4.5694167	101.9952556		15-Feb-21
GPB082	Rhinolophus pusillus		Female	Adult		Gua Pasir Besar			4.5694167	101.9952556		16-Feb-21
GPB083	Rhinolophus affinis		Male	Adult		Gua Pasir Besar			4.5694167	101.9952556		16-Feb-21
GPB084	Rhinolophus pusillus		Male	Adult		Gua Pasir Besar			4.5694167	101.9952556		16-Feb-21
GPB085	Rhinolophus affinis		Male	Adult		Gua Pasir Besar			4.5694167	101.9952556		16-Feb-21
GPB086	Rhinolophus affinis		Male	Adult		Gua Pasir Besar			4.5694167	101.9952556		16-Feb-21
GPB087	Rhinolophus pusillus		Male	Adult		Gua Pasir Besar			4.5694167	101.9952556		16-Feb-21
GPB088	Miniopterus medius		Male	Adult		Gua Pasir Besar			4.5694167	101.9952556		16-Feb-21
GPB089	Rhinolophus stheno		Male	Adult		Gua Pasir Besar			4.5694167	101.9952556		16-Feb-21
GPB090	Miniopterus medius		Female	Adult		Gua Pasir Besar			4.5694167	101.9952556		16-Feb-21
GPB091	Miniopterus medius		Male	Adult		Gua Pasir Besar			4.5694167	101.9952556		16-Feb-21
GPB092	Rhinolophus stheno		Male	Adult		Gua Pasir Besar			4.5694167	101.9952556		16-Feb-21
GPB093	Rhinolophus affinis		Female	Adult		Gua Pasir Besar			4.5694167	101.9952556		16-Feb-21
GPB094	Rhinolophus stheno		Female	Adult		Gua Pasir Besar			4.5694167	101.9952556		16-Feb-21
GPB095	Rhinolophus stheno		Male	Adult		Gua Pasir Besar			4.5694167	101.9952556		16-Feb-21
GPB096	Rhinolophus stheno		Male	Adult		Gua Pasir Besar			4.5694167	101.9952556		16-Feb-21
GPB097	Rhinolophus stheno		Female	Adult		Gua Pasir Besar			4.5694167	101.9952556		16-Feb-21
GPB098	Rhinolophus stheno		Female	Adult		Gua Pasir Besar			4.5694167	101.9952556		16-Feb-21
GPB099	Rhinolophus stheno		Female	Adult		Gua Pasir Besar			4.5694167	101.9952556		16-Feb-21
GPB100	Rhinolophus stheno		Female	Adult		Gua Pasir Besar			4.5694167	101.9952556		16-Feb-21
GPB101	Rhinolophus pusillus		Male	Adult		Gua Pasir Besar			4.5694167	101.9952556		16-Feb-21
GPB102	Hesperoptenus blanfordi		Male	Adult		Gua Pasir Besar			4.5694167	101.9952556		16-Feb-21
GPB103	Rhinolophus pusillus		Female	Adult		Gua Pasir Besar			4.5694167	101.9952556		16-Feb-21
GPB104	Hipposideros cervinus		Male	Adult		Gua Pasir Besar			4.5694167	101.9952556		16-Feb-21
GPB105	Rhinolophus pusillus		Female	Adult		Gua Pasir Besar			4.5694167	101.9952556		16-Feb-21
GPB106	Rhinolophus affinis		Male	Adult		Gua Pasir Besar			4.5694167	101.9952556		16-Feb-21
GPB107	Hipposideros galeritus		Male	Adult		Gua Pasir Besar			4.5694167	101.9952556		16-Feb-21
GPB108	Rhinolophus pusillus		Male	Adult		Gua Pasir Besar			4.5694167	101.9952556		16-Feb-21
GPB109	Hipposideros kunzi		Female	Adult		Gua Pasir Besar			4.5694167	101.9952556		16-Feb-21
GPB110	Rhinolophus stheno		Male	Adult		Gua Pasir Besar			4.5694167	101.9952556		16-Feb-21
GPB111	Rhinolophus stheno		Male	Adult		Gua Pasir Besar			4.5694167	101.9952556		16-Feb-21
GPB112	Rhinolophus pusillus		Female	Adult		Gua Pasir Besar			4.5694167	101.9952556		17-Feb-21
GPB113	Rhinolophus affinis		Female	Adult		Gua Pasir Besar			4.5694167	101.9952556		17-Feb-21
GPB114	Rhinolophus affinis		Female	Adult		Gua Pasir Besar			4.5694167	101.9952556		17-Feb-21
GPB115	Rhinolophus affinis		Female	Adult		Gua Pasir Besar			4.5694167	101.9952556		17-Feb-21
GPB116	Hipposideros larvatus		Female	Adult		Gua Pasir Besar			4.5694167	101.9952556		17-Feb-21
GPB117	Hipposideros larvatus		Female	Adult		Gua Pasir Besar			4.5694167	101.9952556		17-Feb-21
GPB118	Rhinolophus affinis		Female	Adult		Gua Pasir Besar			4.5694167	101.9952556		17-Feb-21
GPB119	Rhinolophus pusillus		Male	Adult		Gua Pasir Besar			4.5694167	101.9952556		17-Feb-21
GPB120	Rhinolophus affinis		Male	Adult		Gua Pasir Besar			4.5694167	101.9952556		17-Feb-21
GPB121	Rhinolophus affinis		Male	Adult		Gua Pasir Besar			4.5694167	101.9952556		17-Feb-21
GPB122	Rhinolophus stheno		Female	Adult		Gua Pasir Besar			4.5694167	101.9952556		17-Feb-21
GPB123	Hipposideros cervinus		Female	Adult		Gua Pasir Besar			4.5694167	101.9952556		17-Feb-21
GPB124	Rhinolophus affinis		Male	Adult		Gua Pasir Besar			4.5694167	101.9952556		17-Feb-21
GPB125	Rhinolophus affinis		Female	Adult		Gua Pasir Besar			4.5694167	101.9952556		17-Feb-21
GPB126	Rhinolophus affinis		Male	Adult		Gua Pasir Besar			4.5694167	101.9952556		17-Feb-21
GPB127	Rhinolophus affinis		Male	Adult		Gua Pasir Besar			4.5694167	101.9952556		17-Feb-21
GPB128	Rhinolophus affinis		Female	Adult		Gua Pasir Besar			4.5694167	101.9952556		17-Feb-21
GPB129	Rhinolophus stheno		Female	Adult		Gua Pasir Besar			4.5694167	101.9952556		17-Feb-21
GPB130	Rhinolophus affinis		Female	Adult		Gua Pasir Besar			4.5694167	101.9952556		17-Feb-21
GPB131	Rhinolophus pusillus		Male	Adult		Gua Pasir Besar			4.5694167	101.9952556		17-Feb-21
GPB132	Rhinolophus stheno		Male	Adult		Gua Pasir Besar			4.5694167	101.9952556		17-Feb-21
GPB133	Rhinolophus stheno		Female	Adult		Gua Pasir Besar			4.5694167	101.9952556		17-Feb-21
GPB134	Miniopterus medius		Male	Adult		Gua Pasir Besar			4.5694167	101.9952556		17-Feb-21
GPB135	Rhinolophus stheno		Female	Adult		Gua Pasir Besar			4.5694167	101.9952556		17-Feb-21
GPB136	Rhinolophus pusillus		Male	Adult		Gua Pasir Besar			4.5694167	101.9952556		17-Feb-21
GPB137	Hipposideros larvatus		Male	Adult		Gua Pasir Besar			4.5694167	101.9952556		17-Feb-21
GPB138	Rhinolophus stheno		Male	Adult		Gua Pasir Besar			4.5694167	101.9952556		17-Feb-21
GPB139	Rhinolophus affinis		Male	Adult		Gua Pasir Besar			4.5694167	101.9952556		17-Feb-21
GPB140	Rhinolophus affinis		Female	Adult		Gua Pasir Besar			4.5694167	101.9952556		17-Feb-21
GPB141	Rhinolophus pusillus		Male	Adult		Gua Pasir Besar			4.5694167	101.9952556		17-Feb-21
GPB142	Hipposideros larvatus		Female	Adult		Gua Pasir Besar			4.5694167	101.9952556		17-Feb-21
GPB143	Rhinolophus stheno		Female	Adult		Gua Pasir Besar			4.5694167	101.9952556		17-Feb-21
GPB144	Rhinolophus affinis		Male	Adult		Gua Pasir Besar			4.5694167	101.9952556		17-Feb-21
GPB145	Rhinolophus stheno		Male	Adult		Gua Pasir Besar			4.5694167	101.9952556		17-Feb-21
GPB146	Rhinolophus stheno		Female	Adult		Gua Pasir Besar			4.5694167	101.9952556		17-Feb-21
GPB147	Rhinolophus stheno		Female	Adult		Gua Pasir Besar			4.5694167	101.9952556		17-Feb-21
GPB148	Rhinolophus stheno		Male	Adult		Gua Pasir Besar			4.5694167	101.9952556		17-Feb-21
GPB149	Hipposideros larvatus		Male	Adult		Gua Pasir Besar			4.5694167	101.9952556		17-Feb-21
GPB150	Rhinolophus stheno		Female	Adult		Gua Pasir Besar			4.5694167	101.9952556		17-Feb-21
GPB151	Rhinolophus stheno		Female	Adult		Gua Pasir Besar			4.5694167	101.9952556		17-Feb-21
GPB152	Rhinolophus stheno		Female	Adult		Gua Pasir Besar			4.5694167	101.9952556		17-Feb-21
GPB153	Rhinolophus stheno		Female	Adult		Gua Pasir Besar			4.5694167	101.9952556		17-Feb-21
GPB154	Rhinolophus stheno		Male	Adult		Gua Pasir Besar			4.5694167	101.9952556		17-Feb-21
GPB155	Rhinolophus stheno		Female	Adult		Gua Pasir Besar			4.5694167	101.9952556		17-Feb-21
GPB156	Rhinolophus stheno		Female	Adult		Gua Pasir Besar			4.5694167	101.9952556		17-Feb-21
GPB157	Rhinolophus affinis		Female	Adult		Gua Pasir Besar			4.5694167	101.9952556		17-Feb-21
GPB158	Hipposideros larvatus		Male	Adult		Gua Pasir Besar			4.5694167	101.9952556		17-Feb-21
GPB159	Hipposideros larvatus		Male	Adult		Gua Pasir Besar			4.5694167	101.9952556		17-Feb-21
GPB160	Rhinolophus stheno		Female	Adult		Gua Pasir Besar			4.5694167	101.9952556		17-Feb-21
GPB161	Rhinolophus stheno		Female	Adult		Gua Pasir Besar			4.5694167	101.9952556		17-Feb-21
GPB162	Hipposideros larvatus		Female	Adult		Gua Pasir Besar			4.5694167	101.9952556		17-Feb-21
GPB163	Rhinolophus stheno		Male	Adult		Gua Pasir Besar			4.5694167	101.9952556		17-Feb-21
GPB164	Rhinolophus stheno		Female	Adult		Gua Pasir Besar			4.5694167	101.9952556		17-Feb-21
GPB165	Rhinolophus stheno		Female	Adult		Gua Pasir Besar			4.5694167	101.9952556		17-Feb-21
GPB166	Rhinolophus stheno		Female	Adult		Gua Pasir Besar			4.5694167	101.9952556		17-Feb-21
GPB167	Hipposideros larvatus		Male	Adult		Gua Pasir Besar			4.5694167	101.9952556		17-Feb-21
GPB168	Hipposideros larvatus		Male	Adult		Gua Pasir Besar			4.5694167	101.9952556		17-Feb-21
GPB169	Hipposideros kunzi		Male	Adult		Gua Pasir Besar			4.5694167	101.9952556		17-Feb-21
GPB170	Rhinolophus stheno		Female	Adult		Gua Pasir Besar			4.5694167	101.9952556		17-Feb-21
GPB171	Rhinolophus pusillus		Female	Adult		Gua Pasir Besar			4.5694167	101.9952556		17-Feb-21
GPB172	Hipposideros larvatus		Male	Adult		Gua Pasir Besar			4.5694167	101.9952556		17-Feb-21
GPB173	Rhinolophus pusillus		Male	Adult		Gua Pasir Besar			4.5694167	101.9952556		17-Feb-21
GPB174	Hipposideros larvatus		Male	Adult		Gua Pasir Besar			4.5694167	101.9952556		17-Feb-21
GPB175	Miniopterus medius		Male	Adult		Gua Pasir Besar			4.5694167	101.9952556		17-Feb-21
GKt 001	Hipposideros dyacorum		Male	Adult		Gua Katak			4.6409083	102.0059278		5-Mar-22
GKt 002	Hipposideros armiger		Male	Adult		Gua Katak			4.6409083	102.0059278		5-Mar-22
GKt 003	Hipposideros dyacorum		Male	Adult		Gua Katak			4.6409083	102.0059278		5-Mar-22
GKt 004	Hipposideros galeritus		Male	Adult		Gua Katak			4.6409083	102.0059278		5-Mar-22
GKt 005	Cynopterus sphinx		Male	Adult		Gua Katak			4.6409083	102.0059278		5-Mar-22
GKt 006	Cynopterus sphinx		Female	Adult		Gua Katak			4.6409083	102.0059278		5-Mar-22
GKt 007	Cynopterus brachyotis		Female	Adult		Gua Katak			4.6409083	102.0059278		5-Mar-22
GKt 008	Cynopterus horsfieldii		Female	Adult		Gua Katak			4.6409083	102.0059278		5-Mar-22
GKt 009	Cynopterus horsfieldii		Female	Adult		Gua Katak			4.6409083	102.0059278		5-Mar-22
GKt 010	Hipposideros dyacorum		Male	Adult		Gua Katak			4.6409083	102.0059278		5-Mar-22
GKt 011	Hipposideros cineraceus		Male	Adult		Gua Katak			4.6409083	102.0059278		6-Mar-22
GKt 012	Cynopterus brachyotis		Female	Adult		Gua Katak			4.6409083	102.0059278		6-Mar-22
GKt 013	Hipposideros kunzi		Male	Adult		Gua Katak			4.6409083	102.0059278		6-Mar-22
GKt 014	Hipposideros kunzi		Female	Adult		Gua Katak			4.6409083	102.0059278		6-Mar-22
GKt 015	Hipposideros dyacorum		Male	Adult		Gua Katak			4.6409083	102.0059278		6-Mar-22
GKt 016	Hipposideros armiger		Female	Adult		Gua Katak			4.6409083	102.0059278		6-Mar-22
GKt 017	Hipposideros kunzi		Male	Adult		Gua Katak			4.6409083	102.0059278		6-Mar-22
GKt 018	Hipposideros armiger		Female	Adult		Gua Katak			4.6409083	102.0059278		6-Mar-22
GKt 019	Hipposideros armiger		Female	Adult		Gua Katak			4.6409083	102.0059278		6-Mar-22
GKt 020	Hipposideros armiger		Female	Adult		Gua Katak			4.6409083	102.0059278		6-Mar-22
GKt 021	Hipposideros armiger		Female	Adult		Gua Katak			4.6409083	102.0059278		6-Mar-22
GKt 022	Hipposideros kunzi		Male	Adult		Gua Katak			4.6409083	102.0059278		6-Mar-22
GKt 023	Hipposideros armiger		Female	Adult		Gua Katak			4.6409083	102.0059278		6-Mar-22
GKt 024	Hipposideros kunzi		Female	Adult		Gua Katak			4.6409083	102.0059278		6-Mar-22
GKt 025	Hipposideros dyacorum		Male	Adult		Gua Katak			4.6409083	102.0059278		6-Mar-22
GKt 026	Hipposideros armiger		Male	Adult		Gua Katak			4.6409083	102.0059278		6-Mar-22
GKt 027	Hipposideros dyacorum		Male	Adult		Gua Katak			4.6409083	102.0059278		6-Mar-22
GKt 028	Hipposideros dyacorum		Male	Adult		Gua Katak			4.6409083	102.0059278		6-Mar-22
GKt 029	Hipposideros kunzi		Male	Adult		Gua Katak			4.6409083	102.0059278		6-Mar-22
GKt 030	Hipposideros armiger		Female	Adult		Gua Katak			4.6409083	102.0059278		6-Mar-22
GKt 031	Hipposideros dyacorum		Male	Adult		Gua Katak			4.6409083	102.0059278		6-Mar-22
GKt 032	Hipposideros dyacorum		Male	Adult		Gua Katak			4.6409083	102.0059278		6-Mar-22
GKt 033	Cynopterus horsfieldii		Female	Adult		Gua Katak			4.6409083	102.0059278		6-Mar-22
GKt 034	Cynopterus horsfieldii		Female	Adult		Gua Katak			4.6409083	102.0059278		6-Mar-22
GKt 035	Rhinolophus stheno		Male	Adult		Gua Katak			4.6409083	102.0059278		6-Mar-22
GKt 036	Cynopterus brachyotis		Male	Adult		Gua Katak			4.6409083	102.0059278		7-Mar-22
GKt 037	Hipposideros kunzi		Male	Adult		Gua Katak			4.6409083	102.0059278		7-Mar-22
GKt 038	Rhinolophus stheno		Female	Adult		Gua Katak			4.6409083	102.0059278		7-Mar-22
GKt 039	Hipposideros kunzi		Male	Adult		Gua Katak			4.6409083	102.0059278		7-Mar-22
GKt 040	Hipposideros dyacorum		Male	Adult		Gua Katak			4.6409083	102.0059278		7-Mar-22
GKt 041	Hipposideros armiger		Female	Adult		Gua Katak			4.6409083	102.0059278		7-Mar-22
GKt 042	Hipposideros kunzi		Male	Adult		Gua Katak			4.6409083	102.0059278		7-Mar-22
GKt 043	Hipposideros kunzi		Male	Adult		Gua Katak			4.6409083	102.0059278		7-Mar-22
GKt 044	Hipposideros kunzi		Female	Adult		Gua Katak			4.6409083	102.0059278		7-Mar-22
GKt 045	Rhinolophus stheno		Female	Adult		Gua Katak			4.6409083	102.0059278		7-Mar-22
GKt 046	Hipposideros larvatus		Female	Adult		Gua Katak			4.6409083	102.0059278		7-Mar-22
GKt 047	Hipposideros kunzi		Male	Adult		Gua Katak			4.6409083	102.0059278		7-Mar-22
GKt 048	Rhinolophus affinis		Female	Adult		Gua Katak			4.6409083	102.0059278		7-Mar-22
GKt 049	Hipposideros kunzi		Male	Adult		Gua Katak			4.6409083	102.0059278		7-Mar-22
GKt 050	Rhinolophus affinis		Female	Adult		Gua Katak			4.6409083	102.0059278		7-Mar-22
GKt 051	Hipposideros larvatus		Female	Adult		Gua Katak			4.6409083	102.0059278		7-Mar-22
GKt 052	Hipposideros dyacorum		Male	Adult		Gua Katak			4.6409083	102.0059278		7-Mar-22
GKt 053	Hipposideros larvatus		Male	Adult		Gua Katak			4.6409083	102.0059278		7-Mar-22
GKt 054	Hipposideros kunzi		Male	Adult		Gua Katak			4.6409083	102.0059278		7-Mar-22
GKt 055	Rhinolophus affinis		Female	Adult		Gua Katak			4.6409083	102.0059278		7-Mar-22
GKt 056	Hipposideros larvatus		Male	Adult		Gua Katak			4.6409083	102.0059278		7-Mar-22
GKt 057	Hipposideros dyacorum		Male	Adult		Gua Katak			4.6409083	102.0059278		7-Mar-22
GKt 058	Hipposideros larvatus		Male	Adult		Gua Katak			4.6409083	102.0059278		7-Mar-22
GKt 059	Hipposideros kunzi		Male	Adult		Gua Katak			4.6409083	102.0059278		7-Mar-22
GKt 060	Cynopterus horsfieldii		Female	Adult		Gua Katak			4.6409083	102.0059278		7-Mar-22
GKt 061	Hipposideros kunzi		Female	Adult		Gua Katak			4.6409083	102.0059278		11-Mar-22
GKt 062	Hipposideros armiger		Female	Adult		Gua Katak			4.6409083	102.0059278		11-Mar-22
GKt 063	Hipposideros kunzi		Female	Adult		Gua Katak			4.6409083	102.0059278		11-Mar-22
GKt 064	Rhinolophus affinis		Female	Adult		Gua Katak			4.6409083	102.0059278		11-Mar-22
GKt 065	Hipposideros dyacorum		Male	Adult		Gua Katak			4.6409083	102.0059278		11-Mar-22
GKt 066	Rhinolophus pusillus		Male	Adult		Gua Katak			4.6409083	102.0059278		11-Mar-22
GKt 067	Hipposideros dyacorum		Male	Adult		Gua Katak			4.6409083	102.0059278		11-Mar-22
GKt 068	Rhinolophus pusillus		Male	Adult		Gua Katak			4.6409083	102.0059278		11-Mar-22
GKt 069	Kerivoula hardwickii		Female	Adult		Gua Katak			4.6409083	102.0059278		11-Mar-22
